# Supplementary material for: Metagenomic profiling reveals shared resistome signatures between humans and pigs in Vietnamese smallholder farms
Source: NPJ Antimicrob Resist. 2026 Jun 2;4:43. doi: 10.1038/s44259-026-00223-6 (PMC13273033; doi:10.1038/s44259-026-00223-6)
Supplement: Supplementary file 2 — Supplementary Data_R1. [file 44259_2026_223_MOESM2_ESM.xlsx]

## Sheet: Supplementary Data 1
Supplementary Data 1. Detailed distribution of resistant genes among two groups
livestock workers	pigs	GENE	Antibiotic Class
3	14	(AGly)aac-IVa	AMINOGLYCOSIDE
0	1	(AGly)aacA29b	AMINOGLYCOSIDE
21	31	(AGly)aadA1-pm	AMINOGLYCOSIDE
0	1	(AGly)aadA24	AMINOGLYCOSIDE
23	49	(AGly)aph7	AMINOGLYCOSIDE
34	17	(Bla)AmpC1_Ecoli	BETA-LACTAM
35	13	(Bla)Penicillin_Binding_Protein_Ecoli	BETA-LACTAM
22	1	(Bla)ampH	BETA-LACTAM
33	20	(Bla)ampH_Ecoli	BETA-LACTAM
0	3	(Bla)blaOXA-21	BETA-LACTAM
1	0	(Bla)cfiA13	BETA-LACTAM
7	1	(Flq)qnrB4	QUINOLONE
31	31	(Gly)vanA-G	VANCOMYCIN
1	0	(Gly)vanS-B	VANCOMYCIN
1	0	(Gly)vanSc3	VANCOMYCIN
2	0	(MLS)erm(B)	MLS
2	5	(MLS)lnu(F)	MLS
1	0	(MLS)mph(D)	MLS
1	2	(Oxzln)OptrA_10	Other
1	0	(Oxzln)OptrA_11	Other
0	5	(Oxzln)OptrA_12	Other
0	1	(Oxzln)OptrA_13	Other
6	0	(Oxzln)OptrA_14	Other
0	1	(Oxzln)OptrA_17	Other
0	2	(Oxzln)OptrA_18	Other
5	0	(Oxzln)OptrA_4	Other
0	3	(Oxzln)OptrA_6	Other
0	1	(Oxzln)OptrA_7	Other
1	0	(Phe)catB4	phenicol
11	29	(Phe)fexA	phenicol
18	11	(Tet)tetA	TETRACYCLINE
41	27	(Tet)tetR	TETRACYCLINE
11	19	(Tet)tetR(G)	TETRACYCLINE
1	0	(Tet)tetU	TETRACYCLINE
1	1	(Tmt)dfrD	Other
0	1	AAC(6')-30/AAC(6')-Ib'_bifunctional_protein	AMINOGLYCOSIDE
2	10	AAC(6')-IIa	AMINOGLYCOSIDE
0	1	AAC(6')-Ib10	AMINOGLYCOSIDE
30	35	AAC(6')-Ib7	AMINOGLYCOSIDE
0	1	AAC(6')-Ib8	AMINOGLYCOSIDE
3	5	AAC(6')-Ib9	AMINOGLYCOSIDE
50	32	AAC(6')-Ie-APH(2'')-Ia_bifunctional_protein	AMINOGLYCOSIDE
4	3	ARR-3_4	Other
35	16	AcrE	BETA-LACTAM
31	14	AcrF	BETA-LACTAM
39	18	AcrS	BETA-LACTAM
20	1	ArnT	peptide
0	3	AxyY	Other
10	0	Bifidobacterium_adolescentis_rpoB_mutants_conferring_resistance_to_rifampicin	Other
7	0	Bifidobacterium_bifidum_ileS_conferring_resistance_to_mupirocin	Other
2	18	CARB-58	BETA-LACTAM
1	0	CMY-59	BETA-LACTAM
1	0	CMY2-MIR-ACT-EC	BETA-LACTAM
39	23	CRP	QUINOLONE
1	1	CblA-1	cephalosporin
38	43	CfxA6	BETA-LACTAM
4	2	Clostridium_perfringens_mprF	peptide
3	0	Clostridium_perfringes_cplR	MLS
3	0	CrcB	AMINOGLYCOSIDE
0	1	DfrA37	Other
0	1	EBR-4	BETA-LACTAM
0	1	EBR-5	BETA-LACTAM
3	0	Enterobacter_cloacae_acrA	BETA-LACTAM
0	14	Erm(50)	MLS
0	1	Erm(51)	MLS
7	2	Erm(52)	MLS
34	15	Escherichia_coli_acrA	BETA-LACTAM
29	8	Escherichia_coli_emrE	macrolide
40	50	EstT	macrolide
0	1	FosXCC	Other
34	18	H-NS	BETA-LACTAM
15	0	Klebsiella_pneumoniae_KpnE	Other
18	1	Klebsiella_pneumoniae_KpnF	Other
20	1	Klebsiella_pneumoniae_KpnG	Other
10	6	Klebsiella_pneumoniae_KpnH	Other
19	1	Klebsiella_pneumoniae_OmpK37	BETA-LACTAM
20	0	Klebsiella_pneumoniae_acrA	BETA-LACTAM
1	11	LnuH	LINCOSAMIDE
14	0	LptD	Other
15	0	MdtQ	BETA-LACTAM
1	0	MexG	Other
20	3	Mrx	MACROLIDE
1	0	OXA-926	BETA-LACTAM
17	0	OmpA	peptide
2	0	ParR	Other
34	14	PmrF	peptide
2	0	Pseudomonas_aeruginosa_soxR	BETA-LACTAM
1	0	QnrB11	QUINOLONE
2	0	QnrB17	QUINOLONE
1	0	RATA-1	carbapenem
14	3	RATA-2	carbapenem
0	2	ROB-1	BETA-LACTAM
1	1	Shigella_flexneri_acrA	BETA-LACTAM
35	19	TolC	Other
0	1	VanG2XY_1	VANCOMYCIN
1	0	VanGXY_1	VANCOMYCIN
1	1	VanHBX_1	VANCOMYCIN
2	0	VanHDX_4	Vancomycin;Teicoplanin
1	0	VanHDX_7	Vancomycin;Teicoplanin
31	16	YojI	peptide
17	23	aac(3)-IId	AMINOGLYCOSIDE
3	0	aac(3)-IIe	AMINOGLYCOSIDE
2	16	aac(3)-IVa	AMINOGLYCOSIDE
0	1	aac(3)-VIa	AMINOGLYCOSIDE
1	3	aac(3)-VIa_2	AMINOGLYCOSIDE
2	3	aac(3)-XI	AMINOGLYCOSIDE
1	5	aac(6')-IIa	AMINOGLYCOSIDE
0	4	aac(6')-Ib-AGKT	AMINOGLYCOSIDE
1	0	aac(6')-Ib-D181Y	AMINOGLYCOSIDE
0	7	aac(6')-Ib-G	AMINOGLYCOSIDE
2	1	aac(6')-Ib-cr_1	QUINOLONE
2	1	aac(6')-Ii	AMINOGLYCOSIDE
1	0	aac(6')-Iid	AMINOGLYCOSIDE
1	0	aac(6')-Il	AMINOGLYCOSIDE
28	47	aac(6')-Im	AMINOGLYCOSIDE
1	0	aac(6')-set_A	AMINOGLYCOSIDE
3	1	aacA-ENT1	AMINOGLYCOSIDE
0	1	aacA34	AMINOGLYCOSIDE
49	50	aad9	AMINOGLYCOSIDE
15	23	aadA1	AMINOGLYCOSIDE
0	1	aadA10	AMINOGLYCOSIDE
1	3	aadA11	AMINOGLYCOSIDE
3	6	aadA12	AMINOGLYCOSIDE
1	3	aadA13	AMINOGLYCOSIDE
4	4	aadA15	AMINOGLYCOSIDE
3	1	aadA16	AMINOGLYCOSIDE
0	4	aadA17	AMINOGLYCOSIDE
12	20	aadA2	AMINOGLYCOSIDE
0	1	aadA25	AMINOGLYCOSIDE
1	6	aadA27	AMINOGLYCOSIDE
15	14	aadA2_1	AMINOGLYCOSIDE
0	2	aadA31	AMINOGLYCOSIDE
28	13	aadA5	AMINOGLYCOSIDE
1	2	aadA6	AMINOGLYCOSIDE
1	1	aadA7	AMINOGLYCOSIDE
2	6	aadA8	AMINOGLYCOSIDE
0	2	aadA9	AMINOGLYCOSIDE
50	50	aadE	AMINOGLYCOSIDE
35	31	aadS	AMINOGLYCOSIDE
2	19	aadT	Other
30	14	acrB	BETA-LACTAM
31	13	acrD	AMINOGLYCOSIDE
9	21	ant(2'')-Ia	AMINOGLYCOSIDE
1	16	ant(3'')-IIa	AMINOGLYCOSIDE
9	5	ant(3'')-Ia_1	AMINOGLYCOSIDE
1	19	ant(4')-Ia	AMINOGLYCOSIDE
42	50	ant(6)-Ia	AMINOGLYCOSIDE
21	50	ant(6)-Ib	AMINOGLYCOSIDE
1	13	ant(9)-Ia	AMINOGLYCOSIDE
2	6	aph(2'')-IIIa	AMINOGLYCOSIDE
21	49	aph(2'')-IIa	AMINOGLYCOSIDE
38	49	aph(2'')-If	AMINOGLYCOSIDE
0	6	aph(2'')-Ih	AMINOGLYCOSIDE
50	46	aph(3'')-Ib	AMINOGLYCOSIDE
49	50	aph(3')-IIIa	AMINOGLYCOSIDE
1	10	aph(3')-IIa	AMINOGLYCOSIDE
1	0	aph(3')-IIb	AMINOGLYCOSIDE
26	34	aph(3')-Ia	AMINOGLYCOSIDE
36	30	aph(3')-Ib	AMINOGLYCOSIDE
0	1	aph(3')-VI	AMINOGLYCOSIDE
1	0	aph(3')-VIa	AMINOGLYCOSIDE
0	2	aph(3')-XV	AMINOGLYCOSIDE
5	23	aph(4)-Ia	AMINOGLYCOSIDE
1	7	aph(6)-Ic	AMINOGLYCOSIDE
50	45	aph(6)-Id	AMINOGLYCOSIDE
1	5	apmA	AMINOGLYCOSIDE
6	3	arr-2	Other
1	1	arr-3	Other
0	1	arr-8	Other
38	20	bacA	peptide
1	0	bla-A	BETA-LACTAM
26	49	blaACI-1	CEPHALOSPORIN
1	0	blaACT-1	CEPHALOSPORIN
1	0	blaACT-15	CEPHALOSPORIN
2	0	blaACT-17	CEPHALOSPORIN
1	0	blaACT-28	CEPHALOSPORIN
1	0	blaACT-4	CEPHALOSPORIN
1	0	blaACT-50	CEPHALOSPORIN
2	0	blaACT-62	CEPHALOSPORIN
0	2	blaAER-1	BETA-LACTAM
1	0	blaBKC-1	CARBAPENEM
2	2	blaCARB-1	BETA-LACTAM
2	1	blaCARB-11	BETA-LACTAM
1	0	blaCARB-2	BETA-LACTAM
1	0	blaCMH-6	BETA-LACTAM
3	0	blaCMY-107	CEPHALOSPORIN
1	0	blaCMY-108	CEPHALOSPORIN
1	0	blaCMY-114	CEPHALOSPORIN
2	0	blaCMY-130	CEPHALOSPORIN
1	0	blaCMY-78	CEPHALOSPORIN
1	0	blaCTX-M-101	CEPHALOSPORIN
2	1	blaCTX-M-102	CEPHALOSPORIN
0	1	blaCTX-M-105	CEPHALOSPORIN
1	0	blaCTX-M-112	CEPHALOSPORIN
1	0	blaCTX-M-114	CEPHALOSPORIN
1	0	blaCTX-M-116	CEPHALOSPORIN
1	1	blaCTX-M-144	CEPHALOSPORIN
2	0	blaCTX-M-15	CEPHALOSPORIN
1	0	blaCTX-M-152	CEPHALOSPORIN
1	0	blaCTX-M-174	CEPHALOSPORIN
1	0	blaCTX-M-205	CEPHALOSPORIN
2	0	blaCTX-M-27	CEPHALOSPORIN
1	0	blaCTX-M-3	CEPHALOSPORIN
1	1	blaCTX-M-55	CEPHALOSPORIN
1	0	blaCTX-M-64	CEPHALOSPORIN
1	0	blaCTX-M-65	CEPHALOSPORIN
8	1	blaDHA-1	CEPHALOSPORIN
0	2	blaEBR-2	CARBAPENEM
12	11	blaEC	BETA-LACTAM
6	6	blaEC-13	CEPHALOSPORIN
6	7	blaEC-15	CEPHALOSPORIN
19	5	blaEC-18	CEPHALOSPORIN
2	0	blaEC-19	CEPHALOSPORIN
4	1	blaEC-5	CEPHALOSPORIN
1	0	blaGES-13	CEPHALOSPORIN
3	2	blaLAP-1	BETA-LACTAM
7	3	blaLAP-2	BETA-LACTAM
1	0	blaMIR-16	CEPHALOSPORIN
1	0	blaMIR-20	CEPHALOSPORIN
1	0	blaMIR-3	CEPHALOSPORIN
1	0	blaMIR-6	CEPHALOSPORIN
0	1	blaMUS-2	CARBAPENEM
0	1	blaMYX-1	CARBAPENEM
0	1	blaNDM-1	CARBAPENEM
1	0	blaNDM-5	CARBAPENEM
0	3	blaNPS-1	BETA-LACTAM
1	0	blaOKP-A-11	BETA-LACTAM
2	0	blaOKP-B-16	BETA-LACTAM
1	0	blaOKP-B-21	BETA-LACTAM
1	0	blaOKP-B-22	BETA-LACTAM
1	0	blaOKP-B-45	BETA-LACTAM
1	0	blaORN-1	BETA-LACTAM
2	6	blaOXA-1	CEPHALOSPORIN
10	10	blaOXA-10	CEPHALOSPORIN
5	0	blaOXA-101	CEPHALOSPORIN
0	1	blaOXA-119	BETA-LACTAM
0	1	blaOXA-139	CARBAPENEM
0	2	blaOXA-141	CEPHALOSPORIN
1	1	blaOXA-142	CEPHALOSPORIN
1	0	blaOXA-15	CEPHALOSPORIN
0	7	blaOXA-164	CARBAPENEM
0	1	blaOXA-17	CEPHALOSPORIN
2	0	blaOXA-18	CEPHALOSPORIN
0	3	blaOXA-193	BETA-LACTAM
1	3	blaOXA-2	BETA-LACTAM
2	3	blaOXA-209	BETA-LACTAM
1	1	blaOXA-21	BETA-LACTAM
39	38	blaOXA-347	BETA-LACTAM
0	1	blaOXA-392	BETA-LACTAM
2	0	blaOXA-395	BETA-LACTAM
2	18	blaOXA-58	CARBAPENEM
0	3	blaOXA-609	BETA-LACTAM
0	3	blaOXA-648	BETA-LACTAM
0	1	blaOXA-72	CARBAPENEM
16	1	blaOXA-85	BETA-LACTAM
1	0	blaOXY-1-1	BETA-LACTAM
1	2	blaPAU-1	BETA-LACTAM
1	0	blaPER-1	CEPHALOSPORIN
1	0	blaRCP	BETA-LACTAM
0	1	blaROB-1	CEPHALOSPORIN
0	1	blaROB-5	CEPHALOSPORIN
2	0	blaSED	BETA-LACTAM
2	0	blaSHV-101	BETA-LACTAM
1	0	blaSHV-107	BETA-LACTAM
1	0	blaSHV-11	BETA-LACTAM
1	0	blaSHV-110	BETA-LACTAM
1	0	blaSHV-111	BETA-LACTAM
1	0	blaSHV-142	BETA-LACTAM
1	0	blaSHV-161	BETA-LACTAM
3	0	blaSHV-187	BETA-LACTAM
1	0	blaSHV-26	BETA-LACTAM
1	0	blaSHV-94	BETA-LACTAM
33	22	blaTEM-1	BETA-LACTAM
0	1	blaTEM-112	CEPHALOSPORIN
0	1	blaTEM-123	CEPHALOSPORIN
0	1	blaTEM-135	BETA-LACTAM
0	1	blaTEM-168	CEPHALOSPORIN
0	2	blaTEM-1A_1	BETA-LACTAM
0	1	blaTEM-1C_1	BETA-LACTAM
1	1	blaVEB-1	CEPHALOSPORIN
1	0	blaVIM-4	CARBAPENEM
1	0	ble-MBL	peptide
2	12	bleO	peptide
1	7	ble_Tn5	peptide
12	9	cat-TC	CHLORAMPHENICOL
4	1	catA1	CHLORAMPHENICOL
25	49	catA13	CHLORAMPHENICOL
0	2	catA14	CHLORAMPHENICOL
2	12	catA16	CHLORAMPHENICOL
6	1	catA2	CHLORAMPHENICOL
19	5	catA8	CHLORAMPHENICOL
2	8	catA9	CHLORAMPHENICOL
0	4	catB11	CHLORAMPHENICOL
0	1	catB2	CHLORAMPHENICOL
4	10	catB3	CHLORAMPHENICOL
1	0	catB7	CHLORAMPHENICOL
0	1	catB8	CHLORAMPHENICOL
28	44	catD	CHLORAMPHENICOL
7	7	catP	CHLORAMPHENICOL
9	0	catS	phenicol
27	2	cblA	CEPHALOSPORIN
1	0	cdeA	Other
18	0	cepA	CEPHALOSPORIN
2	0	cepA-49	CEPHALOSPORIN
1	0	cfiA17	CARBAPENEM
1	0	cfiA4	CARBAPENEM
29	1	cfr(B)	MLS
3	6	cfr(C)	MLS
46	46	cfr(C)_2	CHLORAMPHENICOL
0	1	cfr-Cb	MLS
28	50	cfrE	MLS
14	35	cfxA	BETA-LACTAM
0	4	cfxA2	BETA-LACTAM
14	11	cfxA3	BETA-LACTAM
3	1	cfxA4	BETA-LACTAM
15	0	cfxA5	BETA-LACTAM
14	47	cfxA_gen	BETA-LACTAM
4	3	cmlA	CHLORAMPHENICOL
10	18	cmlA1	CHLORAMPHENICOL
3	0	cmlA5	CHLORAMPHENICOL
3	7	cmlA6	CHLORAMPHENICOL
7	4	cml_1	CHLORAMPHENICOL
5	35	cmx	CHLORAMPHENICOL
1	0	cprR	peptide
35	15	cpxA	Other
1	7	dfr1_rpt	Other
7	22	dfrA1	Other
1	1	dfrA10	Other
19	17	dfrA12	Other
4	7	dfrA14	Other
12	7	dfrA14_5	Other
1	5	dfrA15	Other
5	19	dfrA16	Other
19	6	dfrA17	Other
2	0	dfrA19	Other
0	1	dfrA22	Other
3	4	dfrA27	Other
0	1	dfrA32	Other
0	1	dfrA36	Other
4	2	dfrA5	Other
1	0	dfrA7_5	Other
0	1	dfrB1	Other
50	31	dfrF	Other
9	16	dfrG	Other
2	0	eat(A)	Other
3	1	efmA	QUINOLONE
36	18	emrA	QUINOLONE
26	12	emrB	QUINOLONE
35	19	emrK	TETRACYCLINE
37	21	emrR	QUINOLONE
35	17	emrY	TETRACYCLINE
35	15	eptA	peptide
18	0	eptB	peptide
0	3	ere(A)	MACROLIDE
22	8	ere(D)	ERYTHROMYCIN
4	0	erm(36)	MACROLIDE
0	2	erm(42)	MACROLIDE
1	1	erm(42)_2	ERYTHROMYCIN
1	0	erm(47)	MACROLIDE
2	15	erm(49)	MACROLIDE
8	3	erm(A)	MACROLIDE
9	27	erm(A)_3	ERYTHROMYCIN
21	36	erm(B)	MACROLIDE
28	16	erm(B)_18	ERYTHROMYCIN
0	1	erm(C)	MACROLIDE
50	50	erm(F)	MACROLIDE
30	49	erm(G)	MACROLIDE
37	38	erm(Q)	MACROLIDE
14	6	erm(T)	MACROLIDE
28	25	erm(X)	MACROLIDE
37	18	evgA	QUINOLONE
31	12	evgS	QUINOLONE
1	8	fexA	CHLORAMPHENICOL
1	20	fexB	phenicol
32	33	floR	CHLORAMPHENICOL
3	4	floR2	CHLORAMPHENICOL
7	0	fosA	FOSFOMYCIN
1	0	fosA-354827590	FOSFOMYCIN
1	1	fosA3	FOSFOMYCIN
1	0	fosA4	FOSFOMYCIN
5	0	fosA5	FOSFOMYCIN
7	0	fosA6_1	FOSFOMYCIN
3	0	fosA7	FOSFOMYCIN
3	0	fosA7.3	FOSFOMYCIN
1	0	fosA7.4	FOSFOMYCIN
2	0	fosA7.5	FOSFOMYCIN
2	0	fosA7.8	FOSFOMYCIN
6	0	fosA_7	FOSFOMYCIN
15	1	fosA_gen	FOSFOMYCIN
1	0	fosB1	FOSFOMYCIN
2	0	fosB3	FOSFOMYCIN
39	24	gadW	QUINOLONE
42	24	gadX	QUINOLONE
0	1	hugA	BETA-LACTAM
36	18	kdpE	AMINOGLYCOSIDE
41	19	leuO	Other
3	23	lnu(A)	LINCOSAMIDE
1	0	lnu(A)'	LINCOSAMIDE
48	46	lnu(AN2)	LINCOSAMIDE
18	49	lnu(B)	LINCOSAMIDE
50	50	lnu(C)	LINCOSAMIDE
4	7	lnu(F)	LINCOSAMIDE
2	14	lnu(G)	LINCOSAMIDE
29	44	lnu(P)	LINCOSAMIDE
4	0	lsa(C)	MLS
12	49	lsa(E)	MLS
3	0	lsaD	MLS
36	13	marA	BETA-LACTAM
3	6	mcr-1.1	COLISTIN
2	0	mcr-10.1	COLISTIN
0	2	mcr-3.1	COLISTIN
33	16	mdf(A)_1	Other
3	0	mdt(A)_1	ERYTHROMYCIN
33	14	mdtA	Other
28	12	mdtB	Other
28	12	mdtC	Other
36	24	mdtE	QUINOLONE
34	14	mdtF	QUINOLONE
33	17	mdtG	Other
33	15	mdtH	QUINOLONE
33	18	mdtM	Other
37	21	mdtN	Other
32	13	mdtO	Other
35	18	mdtP	Other
48	49	mef(A)	MACROLIDE
1	2	mef(A)_4	ERYTHROMYCIN
5	3	mef(B)	MACROLIDE
1	7	mef(C)	MACROLIDE
49	44	mef(En2)	MACROLIDE
2	20	mef(F)	MACROLIDE
15	0	mef(H)	MACROLIDE
17	5	mph(A)	MACROLIDE
1	7	mph(B)	MACROLIDE
7	26	mph(E)	MACROLIDE
0	4	mph(F)	MACROLIDE
2	7	mph(G)	MACROLIDE
2	32	mph(N)_1	ERYTHROMYCIN
31	14	msbA	Other
3	0	msr(C)	MACROLIDE
41	19	msr(D)	MACROLIDE
7	25	msr(E)	MACROLIDE
2	19	msr(G)	MLS
2	1	nimA	Other
0	1	nimB	Other
2	1	nimD	Other
22	20	nimJ	Other
1	0	nimK	Other
0	1	npmA	AMINOGLYCOSIDE
1	7	optrA	phenicol
7	1	oqxA	QUINOLONE
13	1	oqxA10	QUINOLONE
2	0	oqxA11	QUINOLONE
3	0	oqxA3	QUINOLONE
3	0	oqxA6	QUINOLONE
3	0	oqxA9	QUINOLONE
2	0	oqxB11	QUINOLONE
1	0	oqxB12	QUINOLONE
1	0	oqxB13	QUINOLONE
2	1	oqxB19	QUINOLONE
2	0	oqxB20	QUINOLONE
3	0	oqxB25	QUINOLONE
1	5	poxtA	MACROLIDE
7	5	qacE	Other
38	40	qacEdelta1	Other
0	1	qacH	Other
0	1	qacJ	Other
18	21	qacL	Other
1	0	qepA4	QUINOLONE
1	1	qnrB19	QUINOLONE
1	0	qnrB37	QUINOLONE
2	0	qnrB55	QUINOLONE
1	0	qnrB66	QUINOLONE
2	2	qnrD1	QUINOLONE
25	18	qnrS1	QUINOLONE
2	0	qnrS13	QUINOLONE
4	3	qnrS2	QUINOLONE
0	4	qnrVC1	QUINOLONE
7	0	ramA	BETA-LACTAM
1	0	rmtB1	AMINOGLYCOSIDE
0	3	rmtF1	AMINOGLYCOSIDE
0	5	rmtF2	AMINOGLYCOSIDE
1	0	rsmA	Other
4	16	sat2_gen	AMINOGLYCOSIDE
43	50	sat4	AMINOGLYCOSIDE
21	48	spw	AMINOGLYCOSIDE
2	6	str	AMINOGLYCOSIDE
13	21	sul1	Other
29	25	sul1_5	Other
48	40	sul2	Other
0	1	sul2_18	Other
2	3	sul2_9	Other
23	25	sul3	Other
0	1	sul4	Other
0	2	tet(31)_1	TETRACYCLINE
50	20	tet(32)	TETRACYCLINE
1	12	tet(33)	TETRACYCLINE
0	6	tet(36)	TETRACYCLINE
6	22	tet(39)	TETRACYCLINE
50	50	tet(40)	TETRACYCLINE
35	49	tet(44)	TETRACYCLINE
0	3	tet(45)	TETRACYCLINE
2	8	tet(65)	TETRACYCLINE
19	21	tet(A)	TETRACYCLINE
7	6	tet(B)	TETRACYCLINE
11	3	tet(C)	TETRACYCLINE
2	0	tet(D)	TETRACYCLINE
11	19	tet(G)	TETRACYCLINE
0	3	tet(H)	TETRACYCLINE
1	0	tet(K)	TETRACYCLINE
34	42	tet(L)	TETRACYCLINE
28	21	tet(M)	TETRACYCLINE
21	10	tet(M)_13	TETRACYCLINE
47	45	tet(O)	TETRACYCLINE
0	4	tet(O/32/O)_1	TETRACYCLINE
2	4	tet(O/32/O)_4	TETRACYCLINE
4	3	tet(O/32/O)_5	TETRACYCLINE
0	1	tet(O/W)_3	TETRACYCLINE
0	4	tet(O/W/32/O)_1	TETRACYCLINE
50	50	tet(Q)	TETRACYCLINE
2	3	tet(S)	TETRACYCLINE
5	2	tet(S)_3	TETRACYCLINE
50	50	tet(W)	TETRACYCLINE
49	50	tet(X)	TETRACYCLINE
0	9	tet(X1)	TETRACYCLINE
2	16	tet(X5)	TETRACYCLINE
2	15	tet(X6)	TETRACYCLINE
2	18	tet(Y)	TETRACYCLINE
2	26	tet(Z)	TETRACYCLINE
1	0	tetA(46)	TETRACYCLINE
36	45	tetA(P)	TETRACYCLINE
3	0	tetA(P)_1	TETRACYCLINE
2	0	tetAB_A	TETRACYCLINE
2	0	tetAB_B	TETRACYCLINE
1	0	tetB(46)	TETRACYCLINE
29	32	tetB(P)	TETRACYCLINE
22	11	ugd	peptide
0	1	vanB	VANCOMYCIN
0	2	vanH-B	VANCOMYCIN
1	3	vanR-B	VANCOMYCIN
3	0	vanR-D	VANCOMYCIN
0	1	vanS-B	VANCOMYCIN
3	0	vanS-D	VANCOMYCIN
1	2	vanT-G	VANCOMYCIN
1	1	vanW-B	VANCOMYCIN
1	0	vanW-G	VANCOMYCIN
0	1	vanX-B	VANCOMYCIN
1	2	vanY-B	VANCOMYCIN
2	0	vanY-D	VANCOMYCIN
1	0	vanZ1	VANCOMYCIN
1	31	vat(E)	peptide

## Sheet: Supplementary Data 2
Supplementary Data 2. Spearman's rank correlation coefficient of ARG-taxa among pigs
ARG	Taxa	Correlation
aac(3)-IId	Acinetobacter_towneri	0.816463
aac(3)-IId	Acinetobacter_amyesii	0.853036
aac(3)-IIe	Acinetobacter_towneri	0.809412
aac(3)-IIe	Acinetobacter_amyesii	0.827794
aac(3)-IVa	Acinetobacter_towneri	0.716246
aac(3)-IVa	Acinetobacter_amyesii	0.725393
aac(6')-Ib-AGKT	Stenotrophomonas_koreensis	0.733767
aac(6')-Ib-G	Aliarcobacter_cryaerophilus	0.726372
aac(6')-Ib-G	Comamonas_denitrificans	0.735657
aac(6')-Ib-G	Acinetobacter_towneri	0.715794
aac(6')-IIa	Comamonas_denitrificans	0.791316
aac(6')-IIa	Acinetobacter_towneri	0.727262
aac(6')-IIa	Comamonas_aquatica	0.769562
aadA1	Escherichia_coli	0.754016
aadA1	Acinetobacter_towneri	0.716064
aadA1	Acinetobacter_amyesii	0.792261
aadA12	Acinetobacter_towneri	0.742201
aadA12	Acinetobacter_amyesii	0.772285
aadA15	Acinetobacter_towneri	0.756826
aadA15	Acinetobacter_amyesii	0.77801
aadA17	Acinetobacter_towneri	0.74593
aadA17	Acinetobacter_amyesii	0.778766
aadA2	Acinetobacter_towneri	0.795611
aadA2	Acinetobacter_amyesii	0.850985
aadA2_1	Acinetobacter_towneri	0.785451
aadA2_1	Acinetobacter_amyesii	0.812005
aadA25	Escherichia_coli	0.733182
aadA25	Acinetobacter_amyesii	0.736449
aadA8	Acinetobacter_towneri	0.794227
aadA8	Acinetobacter_amyesii	0.827342
ant(2'')-Ia	Acinetobacter_towneri	0.758639
ant(2'')-Ia	Acinetobacter_amyesii	0.819528
ant(3'')-Ia_1	Acinetobacter_amyesii	0.772882
ant(3'')-IIa	Acinetobacter_towneri	0.781749
ant(3'')-IIa	Acinetobacter_amyesii	0.928658
ant(6)-Ia	Fournierella_massiliensis	0.713827
aph(3'')-Ib	Acinetobacter_towneri	0.754007
aph(3'')-Ib	Acinetobacter_amyesii	0.794258
aph(3')-Ia	Acinetobacter_towneri	0.809115
aph(3')-Ia	Acinetobacter_amyesii	0.813707
aph(3')-IIa	Acinetobacter_towneri	0.832728
aph(3')-IIIa	Holdemanella_porci	0.702125
aph(3')-IIIa	Lawsonibacter_SGB15145	0.74086
aph(3')-IIIa	GGB9590_SGB15012	0.711704
aph(4)-Ia	Acinetobacter_towneri	0.726279
aph(6)-Ic	Acinetobacter_towneri	0.741307
aph(6)-Ic	Enterococcus_asini	0.740415
aph(6)-Id	Acinetobacter_towneri	0.758276
aph(6)-Id	Acinetobacter_amyesii	0.799158
blaCARB-1	Comamonas_denitrificans	0.700048
blaCARB-1	Acinetobacter_towneri	0.83644
blaCARB-1	Acinetobacter_amyesii	0.82324
blaCARB-1	Comamonas_aquatica	0.700166
blaCARB-11	Acinetobacter_towneri	0.791179
blaCARB-11	Acinetobacter_amyesii	0.798393
blaCARB-2	Comamonas_denitrificans	0.714806
blaCARB-2	Acinetobacter_towneri	0.81293
blaCARB-2	Acinetobacter_amyesii	0.79533
blaEC	Escherichia_coli	0.924574
blaEC-13	Escherichia_coli	0.921712
blaEC-15	Escherichia_coli	0.906489
blaEC-18	Escherichia_coli	0.907362
blaEC-19	Escherichia_coli	0.890262
blaEC-5	Escherichia_coli	0.880863
blaOXA-1	Pseudomonas_guangdongensis	0.719736
blaOXA-1	Stenotrophomonas_koreensis	0.764845
blaOXA-10	Pseudomonas_guangdongensis	0.744585
blaOXA-142	Comamonas_denitrificans	0.721504
blaOXA-142	Pseudomonas_guangdongensis	0.750731
blaOXA-142	Comamonas_aquatica	0.717002
blaOXA-164	Acinetobacter_towneri	0.87966
blaOXA-164	Acinetobacter_amyesii	0.848964
blaOXA-17	Comamonas_denitrificans	0.763673
blaOXA-17	Sphingobacterium_cellulitidis	0.708573
blaOXA-17	Pseudomonas_guangdongensis	0.759575
blaOXA-17	Comamonas_kerstersii	0.733912
blaOXA-17	Acinetobacter_sp_DSM_11652	0.718549
blaOXA-17	Comamonas_aquatica	0.741935
blaOXA-17	Stenotrophomonas_koreensis	0.728491
blaOXA-21	Stenotrophomonas_koreensis	0.74704
blaOXA-21	Sphingobacterium_alimentarium	0.739925
blaOXA-58	Acinetobacter_towneri	0.87104
blaOXA-58	Acinetobacter_amyesii	0.86268
blaTEM-1	Escherichia_coli	0.702853
blaTEM-1C_1	Escherichia_coli	0.705329
ble_Tn5	Acinetobacter_towneri	0.795336
catB3	Stenotrophomonas_koreensis	0.706669
cfr(C)	Lawsonibacter_SGB15145	0.737577
cfr(C)	GGB9590_SGB15012	0.728391
cfr(C)_2	Lawsonibacter_SGB15145	0.75597
cfr(C)_2	GGB9590_SGB15012	0.74228
cml_1	Escherichia_coli	0.776353
cml_1	Acinetobacter_amyesii	0.784505
cmlA	Escherichia_coli	0.781473
cmlA	Acinetobacter_amyesii	0.786944
cmlA1	Escherichia_coli	0.768167
cmlA1	Acinetobacter_amyesii	0.788942
cmlA5	Escherichia_coli	0.856215
cmlA5	Acinetobacter_amyesii	0.790038
cmlA6	Escherichia_coli	0.803188
cmlA6	Acinetobacter_towneri	0.712748
cmlA6	Acinetobacter_amyesii	0.801401
cmx	Corynebacterium_xerosis	0.838543
cmx	Corynebacterium_SGB61358	0.732711
cmx	Corynebacterium_variabile	0.753499
dfr1_rpt	Comamonas_denitrificans	0.744896
dfr1_rpt	Acinetobacter_towneri	0.703392
dfrA1	Acinetobacter_towneri	0.862885
dfrA1	Acinetobacter_amyesii	0.839006
dfrA12	Escherichia_coli	0.860332
dfrA14	Escherichia_coli	0.73303
dfrA15	Aliarcobacter_cryaerophilus	0.72439
dfrA15	Comamonas_denitrificans	0.73945
dfrA15	Comamonas_aquatica	0.711506
dfrA15	Stenotrophomonas_koreensis	0.700619
dfrA16	Acinetobacter_towneri	0.819583
dfrA16	Acinetobacter_amyesii	0.869961
dfrA17	Empedobacter_falsenii	0.701957
dfrF	GGB9590_SGB15012	0.726764
dfrF	Blautia_sp_MSJ_9	0.724088
dfrF	GGB85099_SGB118991	0.710301
eat(A)	Enterococcus_faecium	0.880352
ere(A)	Aliarcobacter_cryaerophilus	0.706575
ere(A)	Comamonas_denitrificans	0.85788
ere(A)	Comamonas_aquatica	0.703204
ere(A)	Stenotrophomonas_koreensis	0.718982
ere(D)	Acinetobacter_towneri	0.764502
ere(D)	Acinetobacter_amyesii	0.746569
erm(A)	Lactobacillus_amylovorus	0.723248
erm(A)_3	Dorea_formicigenerans	0.723505
erm(A)_3	Negativibacillus_massiliensis	0.711904
erm(A)_3	Lactobacillus_amylovorus	0.778085
erm(G)	Eubacteriaceae_bacterium	0.705151
erm(X)	Corynebacterium_phoceense	0.745012
floR	Acinetobacter_towneri	0.81405
floR	Acinetobacter_amyesii	0.835044
floR2	Comamonas_denitrificans	0.778606
floR2	Acinetobacter_towneri	0.732315
lnu(G)	Acinetobacter_amyesii	0.842938
lnu(G)	Kurthia_sp_3B1D	0.766371
lnu(P)	Romboutsia_timonensis	0.76355
lnu(P)	Turicibacter_bilis	0.740258
lnu(P)	GGB9185_SGB14124	0.708234
mdf(A)_1	Escherichia_coli	0.946648
mef(B)	Escherichia_coli	0.749459
mef(C)	Acinetobacter_amyesii	0.796451
mef(C)	Comamonas_kerstersii	0.715464
mef(C)	Comamonas_aquatica	0.787812
mph(A)	Escherichia_coli	0.702698
mph(B)	Acinetobacter_towneri	0.787352
mph(B)	Acinetobacter_amyesii	0.772581
mph(E)	Acinetobacter_towneri	0.900748
mph(E)	Acinetobacter_amyesii	0.947454
mph(F)	Sphingobacterium_cellulitidis	0.79112
mph(F)	Proteiniclasticum_ruminis	0.702772
mph(F)	Stenotrophomonas_koreensis	0.747107
mph(F)	Gemmobacter_intermedius	0.717533
mph(F)	Glutamicibacter_nicotianae	0.711839
mph(G)	Acinetobacter_amyesii	0.72839
msr(E)	Acinetobacter_towneri	0.878932
msr(E)	Acinetobacter_amyesii	0.945348
qnrS1	Escherichia_coli	0.832307
qnrS13	Escherichia_coli	0.879832
rmtF1	GGB9785_SGB15408	0.858938
rmtF2	GGB9785_SGB15408	0.863386
sat2_gen	Acinetobacter_towneri	0.847028
sat2_gen	Acinetobacter_amyesii	0.760035
sul1	Acinetobacter_towneri	0.789769
sul1	Acinetobacter_amyesii	0.777041
sul1_5	Acinetobacter_towneri	0.716498
sul1_5	Acinetobacter_amyesii	0.722764
sul2	Acinetobacter_towneri	0.737042
sul2	Acinetobacter_amyesii	0.777091
sul2_18	Acinetobacter_towneri	0.712662
sul2_18	Acinetobacter_amyesii	0.736489
sul2_9	Acinetobacter_towneri	0.744681
sul2_9	Acinetobacter_amyesii	0.799338
sul3	Escherichia_coli	0.811402
sul3	Acinetobacter_amyesii	0.760091
tet(33)	Corynebacterium_xerosis	0.712893
tet(39)	Acinetobacter_towneri	0.817537
tet(39)	Acinetobacter_amyesii	0.925387
tet(45)	Kurthia_gibsonii	0.703873
tet(45)	Acinetobacter_variabilis	0.739179
tet(A)	Escherichia_coli	0.824735
tet(G)	Comamonas_denitrificans	0.726489
tet(G)	Acinetobacter_towneri	0.700388
tet(H)	Comamonas_denitrificans	0.765007
tet(H)	Stenotrophomonas_koreensis	0.803266
tet(M)	Acinetobacter_amyesii	0.703889
tet(Y)	Acinetobacter_towneri	0.84516
tet(Y)	Acinetobacter_amyesii	0.898869
tetA(P)	Romboutsia_timonensis	0.79734
tetA(P)	Turicibacter_bilis	0.769665
tetA(P)	Clostridium_disporicum	0.707477
tetA(P)_1	Clostridium_SGB6173	0.799029
tetB(P)	Romboutsia_timonensis	0.865449
tetB(P)	Turicibacter_bilis	0.806414
tetB(P)	Clostridium_disporicum	0.700903
vat(E)	Dorea_formicigenerans	0.733465
vat(E)	Lactobacillus_amylovorus	0.828917

## Sheet: Supplementary Data 3
Supplementary Data 3. Spearman's rank correlation coefficient of ARG-taxa among livestock workers
ARG	Taxa	Correlation
blaACI-1	Phascolarctobacterium_succinatutens	0.703177
blaACT-15	Enterobacter_hormaechei	0.759258
blaACT-17	Enterobacter_hormaechei	0.756718
blaACT-28	Enterobacter_kobei	0.784725
blaACT-62	Enterobacter_roggenkampii	0.740779
blaACT-62	Enterobacter_kobei	0.742152
blaACT-62	Veillonella_atypica	0.704844
blaACT-62	Atlantibacter_hermannii	0.702932
blaACT-62	Chryseobacterium_suipulveris	0.702804
blaEC	Escherichia_coli	0.94932
blaEC-13	Escherichia_coli	0.937562
blaEC-15	Escherichia_coli	0.943436
blaEC-18	Escherichia_coli	0.938256
blaEC-19	Escherichia_coli	0.939356
blaEC-5	Escherichia_coli	0.893623
blaMIR-16	Enterobacter_roggenkampii	0.744403
blaMIR-20	Enterobacter_cloacae	0.730838
blaMIR-3	Enterobacter_roggenkampii	0.871991
blaOKP-B-21	Klebsiella_quasipneumoniae	0.711379
blaOXA-347	Parabacteroides_merdae	0.704765
blaOXA-347	Bacteroides_caccae	0.713401
blaOXA-85	Collinsella_intestinalis	0.708445
blaSHV-101	Klebsiella_pneumoniae	0.831818
blaSHV-101	Klebsiella_quasipneumoniae	0.793418
blaSHV-107	Klebsiella_pneumoniae	0.810644
blaSHV-107	Klebsiella_quasipneumoniae	0.727632
blaSHV-11	Klebsiella_pneumoniae	0.729121
blaSHV-110	Klebsiella_pneumoniae	0.8019
blaSHV-110	Klebsiella_quasipneumoniae	0.764274
blaSHV-111	Klebsiella_pneumoniae	0.822176
blaSHV-111	Klebsiella_quasipneumoniae	0.723626
blaSHV-142	Klebsiella_pneumoniae	0.826748
blaSHV-161	Klebsiella_pneumoniae	0.781441
blaSHV-187	Klebsiella_pneumoniae	0.815019
blaSHV-26	Klebsiella_pneumoniae	0.80285
blaSHV-26	Klebsiella_quasipneumoniae	0.709933
blaSHV-94	Klebsiella_pneumoniae	0.777744
blaSHV-94	Klebsiella_quasipneumoniae	0.727366
blaTEM-1	Escherichia_coli	0.787423
blaTEM-112	Escherichia_coli	0.782387
blaTEM-123	Escherichia_coli	0.775478
blaTEM-135	Escherichia_coli	0.730197
blaTEM-168	Escherichia_coli	0.700467
blaTEM-1A_1	Escherichia_coli	0.798849
blaTEM-1C_1	Escherichia_coli	0.823191
catA1	Enterococcus_faecium	0.739945
catA8	Collinsella_intestinalis	0.735022
cblA	Bacteroides_uniformis	0.909258
cblA	Bacteroides_thetaiotaomicron	0.731587
cepA	Bacteroides_fragilis	0.840693
cepA-49	Bacteroides_fragilis	0.76235
cfxA5	Bacteroides_xylanisolvens	0.703919
CMY2-MIR-ACT-EC	Klebsiella_variicola	0.797712
CMY2-MIR-ACT-EC	Klebsiella_aerogenes	0.911584
CMY2-MIR-ACT-EC	Enterobacter_cloacae	0.763655
erm(A)_3	Collinsella_intestinalis	0.748252
erm(A)_3	GGB3600_SGB4859	0.733771
erm(A)_3	GGB3363_SGB4448	0.71167
erm(A)_3	Mogibacterium_diversum	0.712517
erm(A)_3	GGB9739_SGB15313	0.812506
erm(A)_3	GGB41473_SGB58537	0.801191
erm(A)_3	Sutterella_megalosphaeroides	0.76574
fosA_7	Enterobacter_roggenkampii	0.701704
fosA_7	Enterobacter_hormaechei	0.738029
fosA_7	Klebsiella_variicola	0.712478
fosA_7	Klebsiella_aerogenes	0.805654
fosA_gen	Klebsiella_pneumoniae	0.919865
fosA_gen	Klebsiella_quasipneumoniae	0.77476
fosA5	Klebsiella_pneumoniae	0.79191
fosA5	Klebsiella_quasipneumoniae	0.754749
fosA5	Enterobacter_roggenkampii	0.733325
fosA5	Klebsiella_aerogenes	0.724459
fosA6_1	Klebsiella_pneumoniae	0.817888
fosA7.3	Klebsiella_quasipneumoniae	0.748687
lnu(C)	Megamonas_funiformis	0.720396
lnu(P)	Romboutsia_timonensis	0.751871
lnu(P)	Turicibacter_bilis	0.742648
lnu(P)	Clostridium_disporicum	0.789058
mcr-10.1	Enterobacter_roggenkampii	0.726864
mdf(A)_1	Escherichia_coli	0.971555
mef(A)	Clostridium_sp_AT4	0.792445
mef(A)	Blautia_caecimuris	0.731379
mef(A)	Lachnospiraceae_bacterium_EP_SM_12S_S03	0.70419
mef(A)	Schaalia_SGB17154	0.712035
mph(E)	Aliarcobacter_cryaerophilus	0.751495
mph(E)	Comamonas_denitrificans	0.706962
mph(E)	Acinetobacter_towneri	0.803344
msr(C)	Enterococcus_faecium	0.838393
msr(D)	Clostridium_sp_AT4	0.74608
msr(D)	Blautia_hansenii	0.838339
msr(D)	Blautia_caecimuris	0.814211
msr(D)	Enterocloster_bolteae	0.728311
msr(D)	GGB3600_SGB4860	0.737399
msr(D)	GGB3600_SGB4859	0.732298
msr(D)	GGB3511_SGB4688	0.713437
msr(D)	Blautia_producta	0.748122
msr(E)	Acinetobacter_towneri	0.726975
oqxA	Klebsiella_pneumoniae	0.92769
oqxA	Klebsiella_quasipneumoniae	0.841249
oqxA10	Klebsiella_pneumoniae	0.933876
oqxA10	Klebsiella_quasipneumoniae	0.797761
oqxA11	Klebsiella_pneumoniae	0.898368
oqxA11	Klebsiella_quasipneumoniae	0.743209
oqxA3	Klebsiella_pneumoniae	0.918819
oqxA3	Klebsiella_quasipneumoniae	0.809246
oqxA3	Klebsiella_variicola	0.708266
oqxA3	Klebsiella_aerogenes	0.715737
oqxA6	Klebsiella_pneumoniae	0.892893
oqxA6	Klebsiella_quasipneumoniae	0.773438
oqxA6	Klebsiella_aerogenes	0.713916
oqxA9	Klebsiella_pneumoniae	0.931023
oqxA9	Klebsiella_quasipneumoniae	0.818663
oqxB11	Klebsiella_pneumoniae	0.946247
oqxB11	Klebsiella_quasipneumoniae	0.816797
oqxB12	Klebsiella_pneumoniae	0.945477
oqxB12	Klebsiella_quasipneumoniae	0.821177
oqxB13	Klebsiella_pneumoniae	0.916102
oqxB13	Klebsiella_quasipneumoniae	0.8149
oqxB19	Klebsiella_pneumoniae	0.949344
oqxB19	Klebsiella_quasipneumoniae	0.819127
oqxB20	Klebsiella_pneumoniae	0.909263
oqxB20	Klebsiella_quasipneumoniae	0.804823
oqxB25	Klebsiella_pneumoniae	0.940095
oqxB25	Klebsiella_quasipneumoniae	0.815206
sul3	Escherichia_coli	0.700986
tet(L)	Megamonas_funiformis	0.768138
tet(M)_13	Megamonas_funiformis	0.70421
tetA(46)	Streptococcus_parasanguinis	0.723248
tetA(P)_1	Clostridium_perfringens	0.799716
tetB(46)	Streptococcus_parasanguinis	0.700403
vanR-D	Eubacterium_callanderi	0.701728
vanT-G	Oscillibacter_sp_ER4	0.709118
vanT-G	GGB3730_SGB5060	0.732896
vanT-G	GGB51647_SGB4348	0.700938
vanT-G	GGB9290_SGB14247	0.700269
vanT-G	GGB9522_SGB14921	0.709015
vanW-G	GGB9342_SGB14306	0.719551
vanW-G	GGB9747_SGB15356	0.718427
vanW-G	GGB33469_SGB15236	0.749706
vanW-G	Eubacterium_siraeum	0.71643
vanW-G	Oscillibacter_sp_MSJ_31	0.703642
vanW-G	GGB9635_SGB15106	0.746545
vanW-G	Oscillospiraceae_bacterium_Marseille_Q3528	0.724787
vanW-G	GGB9602_SGB15028	0.755862
vanW-G	Oscillospiraceae_bacterium	0.761433

## Sheet: Supplementary Data 4
Supplementary Data 4. Microbial strain level sharing
Sharing Pattern	Number_of samples	Farmer	Pig	Strain	Taxa	Kingdom	Phylum	Class	Order	Family	Genus
Pig-Farmer	50	35	15	t__SGB10068	s__Escherichia_coli	k__Bacteria	p__Proteobacteria	c__Gammaproteobacteria	o__Enterobacterales	f__Enterobacteriaceae	g__Escherichia
Only farmer	46	46	0	t__SGB1814	s__Phocaeicola_vulgatus	k__Bacteria	p__Bacteroidota	c__Bacteroidia	o__Bacteroidales	f__Bacteroidaceae	g__Phocaeicola
Pig-Farmer	45	34	11	t__SGB1626	s__Segatella_copri	k__Bacteria	p__Bacteroidota	c__Bacteroidia	o__Bacteroidales	f__Prevotellaceae	g__Segatella
Pig-Farmer	39	14	25	t__SGB1680	s__Prevotella_stercorea	k__Bacteria	p__Bacteroidota	c__Bacteroidia	o__Bacteroidales	f__Prevotellaceae	g__Prevotella
Pig-Farmer	39	24	15	t__SGB6148	s__Romboutsia_timonensis	k__Bacteria	p__Firmicutes	c__Clostridia	o__Eubacteriales	f__Peptostreptococcaceae	g__Romboutsia
Pig-Farmer	38	2	36	t__SGB7050	s__Lactobacillus_amylovorus	k__Bacteria	p__Firmicutes	c__Bacilli	o__Lactobacillales	f__Lactobacillaceae	g__Lactobacillus
Pig-Farmer	36	4	32	t__SGB2021	s__GGB1458_SGB2021	k__Bacteria	p__Bacteroidota	c__CFGB1458	o__OFGB1458	f__FGB1458	g__GGB1458
Pig-Farmer	35	33	2	t__SGB4826	s__Blautia_massiliensis	k__Bacteria	p__Firmicutes	c__Clostridia	o__Eubacteriales	f__Lachnospiraceae	g__Blautia
Pig-Farmer	35	34	1	t__SGB4874	s__Fusicatenibacter_saccharivorans	k__Bacteria	p__Firmicutes	c__Clostridia	o__Eubacteriales	f__Lachnospiraceae	g__Fusicatenibacter
Only farmer	34	34	0	t__SGB4540	s__Anaerostipes_hadrus	k__Bacteria	p__Firmicutes	c__Clostridia	o__Eubacteriales	f__Lachnospiraceae	g__Anaerostipes
Pig-Farmer	34	27	7	t__SGB4834	s__Ruminococcus_sp_AF13_28	k__Bacteria	p__Firmicutes	c__Clostridia	o__Eubacteriales	f__Oscillospiraceae	g__Ruminococcus
Pig-Farmer	33	1	32	t__SGB1606	s__Prevotella_brevis	k__Bacteria	p__Bacteroidota	c__Bacteroidia	o__Bacteroidales	f__Prevotellaceae	g__Prevotella
Only farmer	33	33	0	t__SGB4837	s__Blautia_wexlerae	k__Bacteria	p__Firmicutes	c__Clostridia	o__Eubacteriales	f__Lachnospiraceae	g__Blautia
Pig-Farmer	32	24	8	t__SGB5763_group	s__Phascolarctobacterium_succinatutens	k__Bacteria	p__Firmicutes	c__Negativicutes	o__Acidaminococcales	f__Acidaminococcaceae	g__Phascolarctobacterium
Pig-Farmer	32	4	28	t__SGB8017	s__Streptococcus_alactolyticus	k__Bacteria	p__Firmicutes	c__Bacilli	o__Lactobacillales	f__Streptococcaceae	g__Streptococcus
Pig-Farmer	31	29	2	t__SGB14993	s__Agathobaculum_butyriciproducens	k__Bacteria	p__Firmicutes	c__Clostridia	o__Eubacteriales	f__Oscillospiraceae	g__Agathobaculum
Pig-Farmer	31	30	1	t__SGB4575	s__Dorea_formicigenerans	k__Bacteria	p__Firmicutes	c__Clostridia	o__Eubacteriales	f__Lachnospiraceae	g__Dorea
Only pig	31	0	31	t__SGB53691	s__GGB87527_SGB53691	k__Bacteria	p__Firmicutes	c__Clostridia	o__Eubacteriales	f__Oscillospiraceae	g__GGB87527
Only pig	30	0	30	t__SGB21213	s__GGB13832_SGB21213	k__Bacteria	p__Spirochaetes	c__CFGB4774	o__OFGB4774	f__FGB4774	g__GGB13832
Only farmer	30	30	0	t__SGB4940	s__Roseburia_inulinivorans	k__Bacteria	p__Firmicutes	c__Clostridia	o__Eubacteriales	f__Lachnospiraceae	g__Roseburia
Pig-Farmer	30	27	3	t__SGB5090	s__Clostridiales_bacterium_KLE1615	k__Bacteria	p__Firmicutes	c__Clostridia	o__Eubacteriales	f__Eubacteriales_unclassified	g__Eubacteriales_unclassified
Only farmer	30	30	0	t__SGB6962	s__Megamonas_funiformis	k__Bacteria	p__Firmicutes	c__Negativicutes	o__Selenomonadales	f__Selenomonadaceae	g__Megamonas
Only farmer	29	29	0	t__SGB4563	s__Mediterraneibacter_faecis	k__Bacteria	p__Firmicutes	c__Clostridia	o__Eubacteriales	f__Lachnospiraceae	g__Mediterraneibacter
Only pig	29	0	29	t__SGB70176	s__GGB50119_SGB70176	k__Bacteria	p__Bacteroidota	c__Bacteroidia	o__Bacteroidales	f__Prevotellaceae	g__GGB50119
Pig-Farmer	28	26	2	t__SGB15316	s__Faecalibacterium_prausnitzii	k__Bacteria	p__Firmicutes	c__Clostridia	o__Eubacteriales	f__Oscillospiraceae	g__Faecalibacterium
Only pig	28	0	28	t__SGB47535	s__GGB34287_SGB47535	k__Bacteria	p__Firmicutes	c__CFGB34287	o__OFGB34287	f__FGB34287	g__GGB34287
Pig-Farmer	27	4	23	t__SGB1662	s__Prevotella_pectinovora	k__Bacteria	p__Bacteroidota	c__Bacteroidia	o__Bacteroidales	f__Prevotellaceae	g__Prevotella
Only farmer	27	27	0	t__SGB1830	s__Bacteroides_stercoris	k__Bacteria	p__Bacteroidota	c__Bacteroidia	o__Bacteroidales	f__Bacteroidaceae	g__Bacteroides
Only farmer	27	27	0	t__SGB4584	s__Ruminococcus_gnavus	k__Bacteria	p__Firmicutes	c__Clostridia	o__Eubacteriales	f__Lachnospiraceae	g__Mediterraneibacter
Only farmer	27	27	0	t__SGB4705	s__Clostridium_fessum	k__Bacteria	p__Firmicutes	c__Clostridia	o__Eubacteriales	f__Clostridiaceae	g__Clostridium
Only pig	27	0	27	t__SGB48136	s__GGB74216_SGB48136	k__Bacteria	p__Bacteroidota	c__CFGB77203	o__OFGB77203	f__FGB77203	g__GGB74216
Pig-Farmer	27	22	5	t__SGB4933	s__Eubacterium_rectale	k__Bacteria	p__Firmicutes	c__Clostridia	o__Eubacteriales	f__Lachnospiraceae	g__Lachnospiraceae_unclassified
Pig-Farmer	26	5	21	t__SGB1613	s__Segatella_brunsvicensis	k__Bacteria	p__Bacteroidota	c__Bacteroidia	o__Bacteroidales	f__Prevotellaceae	g__Segatella
Only farmer	26	26	0	t__SGB4608	s__Ruminococcus_torques	k__Bacteria	p__Firmicutes	c__Clostridia	o__Eubacteriales	f__Lachnospiraceae	g__Mediterraneibacter
Pig-Farmer	26	2	24	t__SGB6173	s__Clostridium_SGB6173	k__Bacteria	p__Firmicutes	c__Clostridia	o__Eubacteriales	f__Clostridiaceae	g__Clostridium
Pig-Farmer	26	16	10	t__SGB6796	s__Holdemanella_porci	k__Bacteria	p__Firmicutes	c__Erysipelotrichia	o__Erysipelotrichales	f__Erysipelotrichaceae	g__Holdemanella
Pig-Farmer	26	1	25	t__SGB69620	s__GGB36925_SGB69620	k__Archaea	p__Candidatus_Thermoplasmatota	c__Thermoplasmata	o__Methanomassiliicoccales	f__Candidatus_Methanomethylophilaceae	g__GGB36925
Only farmer	25	25	0	t__SGB4582	s__Dorea_longicatena	k__Bacteria	p__Firmicutes	c__Clostridia	o__Eubacteriales	f__Lachnospiraceae	g__Dorea
Only farmer	25	25	0	t__SGB6754	s__Faecalibacillus_intestinalis	k__Bacteria	p__Firmicutes	c__Erysipelotrichia	o__Erysipelotrichales	f__Erysipelotrichaceae	g__Faecalibacillus
Only pig	25	0	25	t__SGB71367	s__GGB51146_SGB71367	k__Bacteria	p__Firmicutes	c__CFGB9552	o__OFGB9552	f__FGB9552	g__GGB51146
Pig-Farmer	24	1	23	t__SGB13976	s__GGB9059_SGB13976	k__Bacteria	p__Firmicutes	c__CFGB73062	o__OFGB73062	f__FGB73062	g__GGB9059
Pig-Farmer	24	1	23	t__SGB1710	s__Prevotella_sp_P3_122	k__Bacteria	p__Bacteroidota	c__Bacteroidia	o__Bacteroidales	f__Prevotellaceae	g__Prevotella
Pig-Farmer	24	22	2	t__SGB1836	s__Bacteroides_uniformis	k__Bacteria	p__Bacteroidota	c__Bacteroidia	o__Bacteroidales	f__Bacteroidaceae	g__Bacteroides
Only farmer	24	24	0	t__SGB1877	s__Bacteroides_caccae	k__Bacteria	p__Bacteroidota	c__Bacteroidia	o__Bacteroidales	f__Bacteroidaceae	g__Bacteroides
Only pig	24	0	24	t__SGB48411	s__GGB33855_SGB48411	k__Bacteria	p__Bacteroidota	c__CFGB544	o__OFGB544	f__FGB544	g__GGB33855
Pig-Farmer	23	1	22	t__SGB1488	s__GGB1158_SGB1488	k__Bacteria	p__Bacteroidota	c__CFGB7511	o__OFGB7511	f__FGB7511	g__GGB1158
Only pig	23	0	23	t__SGB1615	s__Segatella_hominis	k__Bacteria	p__Bacteroidota	c__Bacteroidia	o__Bacteroidales	f__Prevotellaceae	g__Segatella
Pig-Farmer	23	22	1	t__SGB1949	s__Parabacteroides_merdae	k__Bacteria	p__Bacteroidota	c__Bacteroidia	o__Bacteroidales	f__Tannerellaceae	g__Parabacteroides
Pig-Farmer	23	4	19	t__SGB4367	s__GGB3304_SGB4367	k__Bacteria	p__Firmicutes	c__CFGB1354	o__OFGB1354	f__FGB1354	g__GGB3304
Only farmer	23	23	0	t__SGB4820	s__Blautia_faecis	k__Bacteria	p__Firmicutes	c__Clostridia	o__Eubacteriales	f__Lachnospiraceae	g__Blautia
Only farmer	23	23	0	t__SGB5075	s__Lachnospira_pectinoschiza	k__Bacteria	p__Firmicutes	c__Clostridia	o__Eubacteriales	f__Lachnospiraceae	g__Lachnospira
Only farmer	22	22	0	t__SGB15346	s__Faecalibacterium_SGB15346	k__Bacteria	p__Firmicutes	c__Clostridia	o__Eubacteriales	f__Oscillospiraceae	g__Faecalibacterium
Only pig	22	0	22	t__SGB21046	s__Methanobrevibacter_SGB21046	k__Archaea	p__Euryarchaeota	c__Methanobacteria	o__Methanobacteriales	f__Methanobacteriaceae	g__Methanobrevibacter
Pig-Farmer	22	2	20	t__SGB2230	s__GGB1627_SGB2230	k__Bacteria	p__Bacteroidota	c__CFGB658	o__OFGB658	f__FGB658	g__GGB1627
Pig-Farmer	22	21	1	t__SGB4532	s__Anaerobutyricum_hallii	k__Bacteria	p__Firmicutes	c__Clostridia	o__Eubacteriales	f__Lachnospiraceae	g__Anaerobutyricum
Only farmer	22	22	0	t__SGB4577	s__Coprococcus_comes	k__Bacteria	p__Firmicutes	c__Clostridia	o__Eubacteriales	f__Lachnospiraceae	g__Coprococcus
Only farmer	22	22	0	t__SGB4588	s__Tyzzerella_nexilis	k__Bacteria	p__Firmicutes	c__Clostridia	o__Eubacteriales	f__Lachnospiraceae	g__Tyzzerella
Only farmer	22	22	0	t__SGB4794	s__Blautia_hansenii	k__Bacteria	p__Firmicutes	c__Clostridia	o__Eubacteriales	f__Lachnospiraceae	g__Blautia
Pig-Farmer	22	19	3	t__SGB4811	s__Blautia_obeum	k__Bacteria	p__Firmicutes	c__Clostridia	o__Eubacteriales	f__Lachnospiraceae	g__Blautia
Only pig	22	0	22	t__SGB48158	s__GGB37001_SGB48158	k__Bacteria	p__Bacteroidota	c__CFGB13291	o__OFGB13291	f__FGB13291	g__GGB37001
Pig-Farmer	22	6	15	t__SGB4868	s__Oliverpabstia_intestinalis	k__Bacteria	p__Firmicutes	c__Clostridia	o__Eubacteriales	f__Lachnospiraceae	g__Oliverpabstia
Pig-Farmer	22	21	1	t__SGB4925	s__Roseburia_faecis	k__Bacteria	p__Firmicutes	c__Clostridia	o__Eubacteriales	f__Lachnospiraceae	g__Roseburia
Only pig	21	0	21	t__SGB115086	s__GGB82887_SGB115086	k__Bacteria	p__Spirochaetes	c__CFGB4774	o__OFGB4774	f__FGB4774	g__GGB82887
Only pig	21	0	21	t__SGB1711	s__Prevotella_sp_P5_92	k__Bacteria	p__Bacteroidota	c__Bacteroidia	o__Bacteroidales	f__Prevotellaceae	g__Prevotella
Only pig	21	0	21	t__SGB1712	s__Prevotella_sp_P2_180	k__Bacteria	p__Bacteroidota	c__Bacteroidia	o__Bacteroidales	f__Prevotellaceae	g__Prevotella
Only farmer	21	21	0	t__SGB1934	s__Parabacteroides_distasonis	k__Bacteria	p__Bacteroidota	c__Bacteroidia	o__Bacteroidales	f__Tannerellaceae	g__Parabacteroides
Pig-Farmer	21	1	20	t__SGB29938	s__Kurthia_sp_3B1D	k__Bacteria	p__Firmicutes	c__Bacilli	o__Bacillales	f__Planococcaceae	g__Kurthia
Pig-Farmer	21	6	15	t__SGB4670	s__Coprococcus_catus	k__Bacteria	p__Firmicutes	c__Clostridia	o__Eubacteriales	f__Lachnospiraceae	g__Coprococcus
Only pig	21	0	21	t__SGB49927	s__GGB33753_SGB49927	k__Bacteria	p__Bacteroidota	c__CFGB7603	o__OFGB7603	f__FGB7603	g__GGB33753
Only pig	21	0	21	t__SGB71119	s__GGB50910_SGB71119	k__Bacteria	p__Firmicutes	c__CFGB79107	o__OFGB79107	f__FGB79107	g__GGB50910
Only pig	20	0	20	t__SGB2237	s__GGB1629_SGB2237	k__Bacteria	p__Bacteroidota	c__CFGB11479	o__OFGB11479	f__FGB11479	g__GGB1629
Only farmer	20	20	0	t__SGB4753	s__Clostridium_sp_AT4	k__Bacteria	p__Firmicutes	c__Clostridia	o__Eubacteriales	f__Clostridiaceae	g__Clostridium
Only pig	20	0	20	t__SGB70177	s__GGB50119_SGB70177	k__Bacteria	p__Bacteroidota	c__Bacteroidia	o__Bacteroidales	f__Prevotellaceae	g__GGB50119
Pig-Farmer	19	2	17	t__SGB10383	s__Acinetobacter_amyesii	k__Bacteria	p__Proteobacteria	c__Gammaproteobacteria	o__Moraxellales	f__Moraxellaceae	g__Acinetobacter
Pig-Farmer	19	3	16	t__SGB10412	s__Acinetobacter_towneri	k__Bacteria	p__Proteobacteria	c__Gammaproteobacteria	o__Moraxellales	f__Moraxellaceae	g__Acinetobacter
Only pig	19	0	19	t__SGB105060	s__GGB77260_SGB105060	k__Bacteria	p__Spirochaetes	c__CFGB4774	o__OFGB4774	f__FGB4774	g__GGB77260
Only pig	19	0	19	t__SGB113954	s__GGB50119_SGB113954	k__Bacteria	p__Bacteroidota	c__Bacteroidia	o__Bacteroidales	f__Prevotellaceae	g__GGB50119
Pig-Farmer	19	18	1	t__SGB15342	s__Faecalibacterium_prausnitzii	k__Bacteria	p__Firmicutes	c__Clostridia	o__Eubacteriales	f__Oscillospiraceae	g__Faecalibacterium
Only farmer	19	19	0	t__SGB1855	s__Bacteroides_fragilis	k__Bacteria	p__Bacteroidota	c__Bacteroidia	o__Bacteroidales	f__Bacteroidaceae	g__Bacteroides
Only farmer	19	19	0	t__SGB4537	s__Anaerobutyricum_soehngenii	k__Bacteria	p__Firmicutes	c__Clostridia	o__Eubacteriales	f__Lachnospiraceae	g__Anaerobutyricum
Only pig	19	0	19	t__SGB48279	s__Prevotella_loescheii	k__Bacteria	p__Bacteroidota	c__Bacteroidia	o__Bacteroidales	f__Prevotellaceae	g__Prevotella
Only farmer	19	19	0	t__SGB4914	s__Brotolimicola_acetigignens	k__Bacteria	p__Firmicutes	c__Clostridia	o__Eubacteriales	f__Lachnospiraceae	g__Brotolimicola
Pig-Farmer	18	3	15	t__SGB1636	s__Segatella_brasiliensis	k__Bacteria	p__Bacteroidota	c__Bacteroidia	o__Bacteroidales	f__Prevotellaceae	g__Segatella
Only pig	18	0	18	t__SGB48130	s__GGB50363_SGB48130	k__Bacteria	p__Bacteroidota	c__CFGB11479	o__OFGB11479	f__FGB11479	g__GGB50363
Only pig	18	0	18	t__SGB48135	s__GGB74217_SGB48135	k__Bacteria	p__Bacteroidota	c__CFGB72480	o__OFGB72480	f__FGB72480	g__GGB74217
Only farmer	18	18	0	t__SGB5082	s__Lachnospira_eligens	k__Bacteria	p__Firmicutes	c__Clostridia	o__Eubacteriales	f__Lachnospiraceae	g__Lachnospira
Only farmer	18	18	0	t__SGB5792	s__Phascolarctobacterium_faecium	k__Bacteria	p__Firmicutes	c__Negativicutes	o__Acidaminococcales	f__Acidaminococcaceae	g__Phascolarctobacterium
Only pig	18	0	18	t__SGB58392	s__GGB4254_SGB58392	k__Bacteria	p__Firmicutes	c__Negativicutes	o__Acidaminococcales	f__Acidaminococcaceae	g__GGB4254
Only pig	17	0	17	t__SGB104883	s__GGB33019_SGB104883	k__Bacteria	p__Bacteroidota	c__CFGB77894	o__OFGB77894	f__FGB77894	g__GGB33019
Pig-Farmer	17	5	12	t__SGB1437	s__GGB1123_SGB1437	k__Bacteria	p__Bacteroidota	c__CFGB544	o__OFGB544	f__FGB544	g__GGB1123
Only farmer	17	17	0	t__SGB15132	s__Flavonifractor_plautii	k__Bacteria	p__Firmicutes	c__Clostridia	o__Eubacteriales	f__Oscillospiraceae	g__Flavonifractor
Pig-Farmer	17	6	11	t__SGB1668	s__GGB1247_SGB1668	k__Bacteria	p__Bacteroidota	c__Bacteroidia	o__Bacteroidales	f__Prevotellaceae	g__GGB1247
Pig-Farmer	17	16	1	t__SGB1903	s__Phocaeicola_plebeius	k__Bacteria	p__Bacteroidota	c__Bacteroidia	o__Bacteroidales	f__Bacteroidaceae	g__Phocaeicola
Only farmer	17	17	0	t__SGB6031	s__Fusobacterium_mortiferum	k__Bacteria	p__Fusobacteria	c__Fusobacteriia	o__Fusobacteriales	f__Fusobacteriaceae	g__Fusobacterium
Only pig	17	0	17	t__SGB7041	s__Lactobacillus_johnsonii	k__Bacteria	p__Firmicutes	c__Bacilli	o__Lactobacillales	f__Lactobacillaceae	g__Lactobacillus
Only pig	17	0	17	t__SGB70455	s__GGB50374_SGB70455	k__Bacteria	p__Bacteroidota	c__CFGB72480	o__OFGB72480	f__FGB72480	g__GGB50374
Only pig	16	0	16	t__SGB1037	s__GGB794_SGB1037	k__Bacteria	p__Proteobacteria	c__CFGB77603	o__OFGB77603	f__FGB77603	g__GGB794
Only pig	16	0	16	t__SGB114948	s__GGB30794_SGB114948	k__Bacteria	p__Lentisphaerae	c__CFGB3176	o__OFGB3176	f__FGB3176	g__GGB30794
Pig-Farmer	16	12	4	t__SGB15300	s__Gemmiger_formicilis	k__Bacteria	p__Firmicutes	c__Clostridia	o__Eubacteriales	f__Eubacteriales_unclassified	g__Gemmiger
Pig-Farmer	16	12	4	t__SGB15323	s__Faecalibacterium_prausnitzii	k__Bacteria	p__Firmicutes	c__Clostridia	o__Eubacteriales	f__Oscillospiraceae	g__Faecalibacterium
Pig-Farmer	16	15	1	t__SGB15332	s__Faecalibacterium_prausnitzii	k__Bacteria	p__Firmicutes	c__Clostridia	o__Eubacteriales	f__Oscillospiraceae	g__Faecalibacterium
Only farmer	16	16	0	t__SGB1861	s__Bacteroides_thetaiotaomicron	k__Bacteria	p__Bacteroidota	c__Bacteroidia	o__Bacteroidales	f__Bacteroidaceae	g__Bacteroides
Only pig	16	0	16	t__SGB35817	s__GGB24042_SGB35817	k__Bacteria	p__Bacteroidota	c__CFGB7536	o__OFGB7536	f__FGB7536	g__GGB24042
Pig-Farmer	16	6	10	t__SGB3926_group	s__Mogibacterium_kristiansenii	k__Bacteria	p__Firmicutes	c__Clostridia	o__Eubacteriales	f__Eubacteriales_Family_XIII_Incertae_Sedis	g__Mogibacterium
Only farmer	16	16	0	t__SGB4703	s__Clostridiaceae_bacterium_Marseille_Q3526	k__Bacteria	p__Firmicutes	c__Clostridia	o__Eubacteriales	f__Clostridiaceae	g__Clostridiaceae_unclassified
Only farmer	16	16	0	t__SGB4950	s__Roseburia_sp_AM23_20	k__Bacteria	p__Firmicutes	c__Clostridia	o__Eubacteriales	f__Lachnospiraceae	g__Roseburia
Only farmer	15	15	0	t__SGB14809	s__Eggerthella_lenta	k__Bacteria	p__Actinobacteria	c__Coriobacteriia	o__Eggerthellales	f__Eggerthellaceae	g__Eggerthella
Pig-Farmer	15	4	11	t__SGB15249	s__Oscillibacter_sp_MSJ_31	k__Bacteria	p__Firmicutes	c__Clostridia	o__Eubacteriales	f__Oscillospiraceae	g__Oscillibacter
Only farmer	15	15	0	t__SGB15318	s__Faecalibacterium_prausnitzii	k__Bacteria	p__Firmicutes	c__Clostridia	o__Eubacteriales	f__Oscillospiraceae	g__Faecalibacterium
Only pig	15	0	15	t__SGB48128	s__GGB35027_SGB48128	k__Bacteria	p__Bacteroidota	c__CFGB658	o__OFGB658	f__FGB658	g__GGB35027
Only pig	15	0	15	t__SGB48182	s__GGB81322_SGB48182	k__Bacteria	p__Bacteroidota	c__CFGB48937	o__OFGB48937	f__FGB48937	g__GGB81322
Only pig	15	0	15	t__SGB53690	s__GGB35941_SGB53690	k__Bacteria	p__Firmicutes	c__Clostridia	o__Eubacteriales	f__Oscillospiraceae	g__GGB35941
Only pig	15	0	15	t__SGB58496	s__GGB33722_SGB58496	k__Bacteria	p__Bacteroidota	c__CFGB11391	o__OFGB11391	f__FGB11391	g__GGB33722
Pig-Farmer	15	3	12	t__SGB6847	s__Turicibacter_bilis	k__Bacteria	p__Firmicutes	c__Erysipelotrichia	o__Erysipelotrichales	f__Turicibacteraceae	g__Turicibacter
Only pig	15	0	15	t__SGB70434	s__GGB50355_SGB70434	k__Bacteria	p__Bacteroidota	c__CFGB50354	o__OFGB50354	f__FGB50354	g__GGB50355
Only pig	14	0	14	t__SGB118010	s__GGB86124_SGB118010	k__Bacteria	p__Firmicutes	c__Clostridia	o__Eubacteriales	f__Lachnospiraceae	g__GGB86124
Only pig	14	0	14	t__SGB15236	s__GGB33469_SGB15236	k__Bacteria	p__Firmicutes	c__Clostridia	o__Eubacteriales	f__Oscillospiraceae	g__GGB33469
Only farmer	14	14	0	t__SGB1812	s__Phocaeicola_massiliensis	k__Bacteria	p__Bacteroidota	c__Bacteroidia	o__Bacteroidales	f__Bacteroidaceae	g__Phocaeicola
Only farmer	14	14	0	t__SGB1871	s__Bacteroides_ovatus	k__Bacteria	p__Bacteroidota	c__Bacteroidia	o__Bacteroidales	f__Bacteroidaceae	g__Bacteroides
Only pig	14	0	14	t__SGB2212	s__GGB1615_SGB2212	k__Bacteria	p__Bacteroidota	c__CFGB653	o__OFGB653	f__FGB653	g__GGB1615
Only farmer	14	14	0	t__SGB4583	s__Faecalimonas_umbilicata	k__Bacteria	p__Firmicutes	c__Clostridia	o__Eubacteriales	f__Lachnospiraceae	g__Faecalimonas
Only farmer	14	14	0	t__SGB4716	s__Lacrimispora_amygdalina	k__Bacteria	p__Firmicutes	c__Clostridia	o__Eubacteriales	f__Lachnospiraceae	g__Lacrimispora
Only pig	14	0	14	t__SGB48407	s__GGB50011_SGB48407	k__Bacteria	p__Bacteroidota	c__Bacteroidia	o__Bacteroidales	f__Prevotellaceae	g__GGB50011
Only farmer	14	14	0	t__SGB4862	s__Blautia_caecimuris	k__Bacteria	p__Firmicutes	c__Clostridia	o__Eubacteriales	f__Lachnospiraceae	g__Blautia
Pig-Farmer	14	13	1	t__SGB5111	s__Wujia_chipingensis	k__Bacteria	p__Firmicutes	c__Clostridia	o__Eubacteriales	f__Lachnospiraceae	g__Wujia
Only pig	14	0	14	t__SGB53820	s__GGB32798_SGB53820	k__Bacteria	p__Firmicutes	c__CFGB3062	o__OFGB3062	f__FGB3062	g__GGB32798
Only farmer	14	14	0	t__SGB6744	s__Erysipelatoclostridium_ramosum	k__Bacteria	p__Firmicutes	c__Erysipelotrichia	o__Erysipelotrichales	f__Erysipelotrichaceae	g__Erysipelatoclostridium
Only pig	13	0	13	t__SGB113223	s__GGB35826_SGB113223	k__Bacteria	p__Bacteroidota	c__CFGB511	o__OFGB511	f__FGB511	g__GGB35826
Only pig	13	0	13	t__SGB115088	s__GGB13832_SGB115088	k__Bacteria	p__Spirochaetes	c__CFGB4774	o__OFGB4774	f__FGB4774	g__GGB13832
Only pig	13	0	13	t__SGB14982	s__Butyricicoccus_porcorum	k__Bacteria	p__Firmicutes	c__Clostridia	o__Eubacteriales	f__Clostridiaceae	g__Butyricicoccus
Pig-Farmer	13	10	3	t__SGB15254	s__Oscillibacter_sp_ER4	k__Bacteria	p__Firmicutes	c__Clostridia	o__Eubacteriales	f__Oscillospiraceae	g__Oscillibacter
Only farmer	13	13	0	t__SGB17237	s__Bifidobacterium_pseudocatenulatum	k__Bacteria	p__Actinobacteria	c__Actinomycetia	o__Bifidobacteriales	f__Bifidobacteriaceae	g__Bifidobacterium
Only farmer	13	13	0	t__SGB1891	s__Phocaeicola_coprocola	k__Bacteria	p__Bacteroidota	c__Bacteroidia	o__Bacteroidales	f__Bacteroidaceae	g__Phocaeicola
Only farmer	13	13	0	t__SGB4037	s__Clostridium_innocuum	k__Bacteria	p__Firmicutes	c__Erysipelotrichia	o__Erysipelotrichales	f__Erysipelotrichaceae	g__Erysipelatoclostridium
Only farmer	13	13	0	t__SGB4758	s__Enterocloster_bolteae	k__Bacteria	p__Firmicutes	c__Clostridia	o__Eubacteriales	f__Lachnospiraceae	g__Enterocloster
Only pig	13	0	13	t__SGB53482	s__GGB34009_SGB53482	k__Bacteria	p__Firmicutes	c__Clostridia	o__Eubacteriales	f__Eubacteriales_unclassified	g__GGB34009
Only pig	13	0	13	t__SGB5782	s__GGB4254_SGB5782	k__Bacteria	p__Firmicutes	c__Negativicutes	o__Acidaminococcales	f__Acidaminococcaceae	g__GGB4254
Only pig	13	0	13	t__SGB72997	s__GGB52222_SGB72997	k__Bacteria	p__Firmicutes	c__Clostridia	o__Eubacteriales	f__Oscillospiraceae	g__GGB52222
Only pig	12	0	12	t__SGB14116	s__GGB9178_SGB14116	k__Bacteria	p__Firmicutes	c__CFGB2876	o__OFGB2876	f__FGB2876	g__GGB9178
Only farmer	12	12	0	t__SGB4327	s__GGB3277_SGB4327	k__Bacteria	p__Firmicutes	c__Clostridia	o__Eubacteriales	f__Eubacteriaceae	g__GGB3277
Only pig	12	0	12	t__SGB48200	s__GGB32782_SGB48200	k__Bacteria	p__Bacteroidota	c__Bacteroidia	o__Bacteroidales	f__Prevotellaceae	g__GGB32782
Only pig	12	0	12	t__SGB48209	s__GGB74465_SGB48209	k__Bacteria	p__Bacteroidota	c__CFGB11391	o__OFGB11391	f__FGB11391	g__GGB74465
Only pig	12	0	12	t__SGB53804	s__GGB74398_SGB53804	k__Bacteria	p__Firmicutes	c__Clostridia	o__Eubacteriales	f__Oscillospiraceae	g__GGB74398
Only pig	12	0	12	t__SGB54339	s__GGB39421_SGB54339	k__Bacteria	p__Firmicutes	c__CFGB1348	o__OFGB1348	f__FGB1348	g__GGB39421
Pig-Farmer	12	10	2	t__SGB6191	s__Clostridium_perfringens	k__Bacteria	p__Firmicutes	c__Clostridia	o__Eubacteriales	f__Clostridiaceae	g__Clostridium
Only farmer	12	12	0	t__SGB9281	s__Sutterella_SGB9281	k__Bacteria	p__Proteobacteria	c__Betaproteobacteria	o__Burkholderiales	f__Sutterellaceae	g__Sutterella
Only pig	11	0	11	t__SGB105774	s__GGB52155_SGB105774	k__Bacteria	p__Firmicutes	c__Clostridia	o__Eubacteriales	f__Oscillospiraceae	g__GGB52155
Pig-Farmer	11	1	10	t__SGB14312	s__GGB9346_SGB14312	k__Bacteria	p__Firmicutes	c__CFGB2984	o__OFGB2984	f__FGB2984	g__GGB9346
Only pig	11	0	11	t__SGB14861	s__Oscillospiraceae_bacterium_CLA_AA_H250	k__Bacteria	p__Firmicutes	c__Clostridia	o__Eubacteriales	f__Oscillospiraceae	g__Oscillospiraceae_unclassified
Only farmer	11	11	0	t__SGB15271	s__Ruthenibacterium_lactatiformans	k__Bacteria	p__Firmicutes	c__Clostridia	o__Eubacteriales	f__Oscillospiraceae	g__Ruthenibacterium
Only farmer	11	11	0	t__SGB1617	s__Segatella_hominis	k__Bacteria	p__Bacteroidota	c__Bacteroidia	o__Bacteroidales	f__Prevotellaceae	g__Segatella
Only farmer	11	11	0	t__SGB1677	s__Prevotella_sp_885	k__Bacteria	p__Bacteroidota	c__Bacteroidia	o__Bacteroidales	f__Prevotellaceae	g__Prevotella
Only farmer	11	11	0	t__SGB1815	s__Phocaeicola_dorei	k__Bacteria	p__Bacteroidota	c__Bacteroidia	o__Bacteroidales	f__Bacteroidaceae	g__Phocaeicola
Only farmer	11	11	0	t__SGB1862	s__Bacteroides_finegoldii	k__Bacteria	p__Bacteroidota	c__Bacteroidia	o__Bacteroidales	f__Bacteroidaceae	g__Bacteroides
Only pig	11	0	11	t__SGB2239	s__GGB1631_SGB2239	k__Bacteria	p__Bacteroidota	c__CFGB11479	o__OFGB11479	f__FGB11479	g__GGB1631
Only farmer	11	11	0	t__SGB2318	s__Alistipes_putredinis	k__Bacteria	p__Bacteroidota	c__Bacteroidia	o__Bacteroidales	f__Rikenellaceae	g__Alistipes
Only pig	11	0	11	t__SGB3551	s__Treponema_porcinum	k__Bacteria	p__Spirochaetes	c__Spirochaetia	o__Spirochaetales	f__Treponemataceae	g__Treponema
Pig-Farmer	11	9	2	t__SGB4285	s__Ruminococcus_bromii	k__Bacteria	p__Firmicutes	c__Clostridia	o__Eubacteriales	f__Oscillospiraceae	g__Ruminococcus
Only farmer	11	11	0	t__SGB4788	s__Blautia_stercoris	k__Bacteria	p__Firmicutes	c__Clostridia	o__Eubacteriales	f__Lachnospiraceae	g__Blautia
Pig-Farmer	11	4	7	t__SGB4831	s__Blautia_wexlerae	k__Bacteria	p__Firmicutes	c__Clostridia	o__Eubacteriales	f__Lachnospiraceae	g__Blautia
Only farmer	11	11	0	t__SGB4871	s__Faecalicatena_fissicatena	k__Bacteria	p__Firmicutes	c__Clostridia	o__Eubacteriales	f__Lachnospiraceae	g__Faecalicatena
Pig-Farmer	11	9	2	t__SGB4910	s__Simiaoa_sunii	k__Bacteria	p__Firmicutes	c__Clostridia	o__Eubacteriales	f__Lachnospiraceae	g__Simiaoa
Only farmer	11	11	0	t__SGB4960	s__Eubacterium_ramulus	k__Bacteria	p__Firmicutes	c__Clostridia	o__Eubacteriales	f__Eubacteriaceae	g__Eubacterium
Only farmer	11	11	0	t__SGB5089	s__Lachnospira_pectinoschiza	k__Bacteria	p__Firmicutes	c__Clostridia	o__Eubacteriales	f__Lachnospiraceae	g__Lachnospira
Only pig	11	0	11	t__SGB69831	s__GGB49844_SGB69831	k__Bacteria	p__Spirochaetes	c__Spirochaetia	o__Spirochaetales	f__Treponemataceae	g__GGB49844
Only pig	11	0	11	t__SGB70443	s__GGB50363_SGB70443	k__Bacteria	p__Bacteroidota	c__CFGB11479	o__OFGB11479	f__FGB11479	g__GGB50363
Only farmer	10	10	0	t__SGB10115_group	s__Klebsiella_pneumoniae	k__Bacteria	p__Proteobacteria	c__Gammaproteobacteria	o__Enterobacterales	f__Enterobacteriaceae	g__Klebsiella
Pig-Farmer	10	1	9	t__SGB13959	s__GGB9054_SGB13959	k__Bacteria	p__Firmicutes	c__CFGB2832	o__OFGB2832	f__FGB2832	g__GGB9054
Only pig	10	0	10	t__SGB14238	s__GGB9285_SGB14238	k__Bacteria	p__Firmicutes	c__CFGB2947	o__OFGB2947	f__FGB2947	g__GGB9285
Pig-Farmer	10	4	6	t__SGB14306	s__GGB9342_SGB14306	k__Bacteria	p__Firmicutes	c__CFGB2982	o__OFGB2982	f__FGB2982	g__GGB9342
Only farmer	10	10	0	t__SGB14741	s__Collinsella_intestinalis	k__Bacteria	p__Actinobacteria	c__Coriobacteriia	o__Coriobacteriales	f__Coriobacteriaceae	g__Collinsella
Pig-Farmer	10	1	9	t__SGB14980	s__Butyricicoccus_intestinisimiae	k__Bacteria	p__Firmicutes	c__Clostridia	o__Eubacteriales	f__Clostridiaceae	g__Butyricicoccus
Only farmer	10	10	0	t__SGB15286	s__Candidatus_Cibionibacter_quicibialis	k__Bacteria	p__Firmicutes	c__Clostridia	o__Eubacteriales	f__Eubacteriales_incertae_sedis	g__Candidatus_Cibionibacter
Only farmer	10	10	0	t__SGB15291	s__GGB9730_SGB15291	k__Bacteria	p__Firmicutes	c__Clostridia	o__Eubacteriales	f__Oscillospiraceae	g__GGB9730
Only farmer	10	10	0	t__SGB17248	s__Bifidobacterium_longum	k__Bacteria	p__Actinobacteria	c__Actinomycetia	o__Bifidobacteriales	f__Bifidobacteriaceae	g__Bifidobacterium
Pig-Farmer	10	6	4	t__SGB4581	s__Dorea_longicatena	k__Bacteria	p__Firmicutes	c__Clostridia	o__Eubacteriales	f__Lachnospiraceae	g__Dorea
Only farmer	10	10	0	t__SGB4791	s__Firmicutes_bacterium	k__Bacteria	p__Firmicutes	c__Firmicutes_unclassified	o__Firmicutes_unclassified	f__Firmicutes_unclassified	g__Firmicutes_unclassified
Only farmer	10	10	0	t__SGB4859	s__GGB3600_SGB4859	k__Bacteria	p__Firmicutes	c__Clostridia	o__Eubacteriales	f__Lachnospiraceae	g__GGB3600
Only farmer	10	10	0	t__SGB8007_group	s__Streptococcus_salivarius	k__Bacteria	p__Firmicutes	c__Bacilli	o__Lactobacillales	f__Streptococcaceae	g__Streptococcus
Only pig	9	0	9	t__SGB104685	s__GGB77042_SGB104685	k__Bacteria	p__Bacteroidota	c__Bacteroidia	o__Bacteroidales	f__Bacteroidales_unclassified	g__GGB77042
Only pig	9	0	9	t__SGB13975	s__GGB9058_SGB13975	k__Bacteria	p__Firmicutes	c__CFGB79253	o__OFGB79253	f__FGB79253	g__GGB9058
Only pig	9	0	9	t__SGB15100	s__GGB9634_SGB15100	k__Bacteria	p__Firmicutes	c__Clostridia	o__Eubacteriales	f__Oscillospiraceae	g__GGB9634
Pig-Farmer	9	1	8	t__SGB15103	s__GGB9635_SGB15103	k__Bacteria	p__Firmicutes	c__Clostridia	o__Eubacteriales	f__Oscillospiraceae	g__GGB9635
Pig-Farmer	9	1	8	t__SGB15149	s__Pseudoflavonifractor_phocaeensis	k__Bacteria	p__Firmicutes	c__Clostridia	o__Eubacteriales	f__Oscillospiraceae	g__Pseudoflavonifractor
Only farmer	9	9	0	t__SGB15159	s__Clostridiales_bacterium	k__Bacteria	p__Firmicutes	c__Clostridia	o__Eubacteriales	f__Eubacteriales_unclassified	g__Eubacteriales_unclassified
Only farmer	9	9	0	t__SGB17256	s__Bifidobacterium_bifidum	k__Bacteria	p__Actinobacteria	c__Actinomycetia	o__Bifidobacteriales	f__Bifidobacteriaceae	g__Bifidobacterium
Pig-Farmer	9	5	4	t__SGB2227	s__GGB1627_SGB2227	k__Bacteria	p__Bacteroidota	c__CFGB658	o__OFGB658	f__FGB658	g__GGB1627
Only pig	9	0	9	t__SGB372	s__GGB267_SGB372	k__Archaea	p__Candidatus_Thermoplasmatota	c__Thermoplasmata	o__Methanomassiliicoccales	f__Candidatus_Methanomethylophilaceae	g__GGB267
Pig-Farmer	9	7	2	t__SGB4262	s__Ruminococcus_bicirculans	k__Bacteria	p__Firmicutes	c__Clostridia	o__Eubacteriales	f__Oscillospiraceae	g__Ruminococcus
Only farmer	9	9	0	t__SGB4303	s__GGB3256_SGB4303	k__Bacteria	p__Firmicutes	c__CFGB14936	o__OFGB14936	f__FGB14936	g__GGB3256
Only farmer	9	9	0	t__SGB4549	s__Lachnospiraceae_bacterium_2_1_46FAA	k__Bacteria	p__Firmicutes	c__Clostridia	o__Eubacteriales	f__Lachnospiraceae	g__Lachnospiraceae_unclassified
Pig-Farmer	9	8	1	t__SGB4714	s__Clostridium_sp_AF20_17LB	k__Bacteria	p__Firmicutes	c__Clostridia	o__Eubacteriales	f__Clostridiaceae	g__Clostridium
Only pig	9	0	9	t__SGB52418	s__GGB37095_SGB52418	k__Bacteria	p__Spirochaetes	c__Spirochaetia	o__Spirochaetales	f__Treponemataceae	g__GGB37095
Only pig	9	0	9	t__SGB53384	s__Anaerovibrio_slackiae	k__Bacteria	p__Firmicutes	c__Negativicutes	o__Selenomonadales	f__Selenomonadaceae	g__Anaerovibrio
Pig-Farmer	9	2	7	t__SGB5862	s__Megasphaera_elsdenii	k__Bacteria	p__Firmicutes	c__Negativicutes	o__Veillonellales	f__Veillonellaceae	g__Megasphaera
Only pig	9	0	9	t__SGB5904	s__Mitsuokella_jalaludinii	k__Bacteria	p__Firmicutes	c__Negativicutes	o__Selenomonadales	f__Selenomonadaceae	g__Mitsuokella
Only farmer	9	9	0	t__SGB6179	s__Clostridium_SGB6179	k__Bacteria	p__Firmicutes	c__Clostridia	o__Eubacteriales	f__Clostridiaceae	g__Clostridium
Only pig	9	0	9	t__SGB6484	s__GGB4687_SGB6484	k__Bacteria	p__Firmicutes	c__CFGB79251	o__OFGB79251	f__FGB79251	g__GGB4687
Only farmer	9	9	0	t__SGB9286	s__Sutterella_wadsworthensis	k__Bacteria	p__Proteobacteria	c__Betaproteobacteria	o__Burkholderiales	f__Sutterellaceae	g__Sutterella
Only pig	8	0	8	t__SGB109646	s__Oscillibacter_valericigenes	k__Bacteria	p__Firmicutes	c__Clostridia	o__Eubacteriales	f__Oscillospiraceae	g__Oscillibacter
Pig-Farmer	8	1	7	t__SGB14311	s__GGB9345_SGB14311	k__Bacteria	p__Firmicutes	c__CFGB10477	o__OFGB10477	f__FGB10477	g__GGB9345
Only farmer	8	8	0	t__SGB14737	s__Collinsella_tanakaei	k__Bacteria	p__Actinobacteria	c__Coriobacteriia	o__Coriobacteriales	f__Coriobacteriaceae	g__Collinsella
Only pig	8	0	8	t__SGB15242	s__GGB9712_SGB15242	k__Bacteria	p__Firmicutes	c__CFGB9989	o__OFGB9989	f__FGB9989	g__GGB9712
Pig-Farmer	8	1	7	t__SGB15256	s__Oscillospiraceae_unclassified_SGB15256	k__Bacteria	p__Firmicutes	c__Clostridia	o__Eubacteriales	f__Oscillospiraceae	g__Oscillospiraceae_unclassified
Pig-Farmer	8	7	1	t__SGB2071	s__GGB1495_SGB2071	k__Bacteria	p__Bacteroidota	c__CFGB629	o__OFGB629	f__FGB629	g__GGB1495
Only farmer	8	8	0	t__SGB4606	s__Mediterraneibacter_glycyrrhizinilyticus	k__Bacteria	p__Firmicutes	c__Clostridia	o__Eubacteriales	f__Lachnospiraceae	g__Mediterraneibacter
Pig-Farmer	8	1	7	t__SGB4644	s__Clostridium_sp_AF36_4	k__Bacteria	p__Firmicutes	c__Clostridia	o__Eubacteriales	f__Clostridiaceae	g__Clostridium
Only pig	8	0	8	t__SGB4685	s__Anaerostipes_sp_992a	k__Bacteria	p__Firmicutes	c__Clostridia	o__Eubacteriales	f__Lachnospiraceae	g__Anaerostipes
Only pig	8	0	8	t__SGB47378	s__GGB33141_SGB47378	k__Bacteria	p__Firmicutes	c__CFGB8149	o__OFGB8149	f__FGB8149	g__GGB33141
Only pig	8	0	8	t__SGB48134	s__GGB37978_SGB48134	k__Bacteria	p__Bacteroidota	c__CFGB72480	o__OFGB72480	f__FGB72480	g__GGB37978
Only pig	8	0	8	t__SGB48195	s__GGB32423_SGB48195	k__Bacteria	p__Bacteroidota	c__Bacteroidia	o__Bacteroidales	f__Prevotellaceae	g__GGB32423
Only pig	8	0	8	t__SGB48286	s__GGB31988_SGB48286	k__Bacteria	p__Bacteroidota	c__CFGB78432	o__OFGB78432	f__FGB78432	g__GGB31988
Only pig	8	0	8	t__SGB58477	s__GGB41417_SGB58477	k__Bacteria	p__Firmicutes	c__CFGB15182	o__OFGB15182	f__FGB15182	g__GGB41417
Pig-Farmer	8	1	7	t__SGB60479	s__Acinetobacter_towneri	k__Bacteria	p__Proteobacteria	c__Gammaproteobacteria	o__Moraxellales	f__Moraxellaceae	g__Acinetobacter
Only farmer	8	8	0	t__SGB6131	s__Peptacetobacter_hiranonis	k__Bacteria	p__Firmicutes	c__Clostridia	o__Eubacteriales	f__Peptostreptococcaceae	g__Peptacetobacter
Only farmer	8	8	0	t__SGB6178	s__Clostridium_saudiense	k__Bacteria	p__Firmicutes	c__Clostridia	o__Eubacteriales	f__Clostridiaceae	g__Clostridium
Only farmer	8	8	0	t__SGB6806	s__Holdemanella_biformis	k__Bacteria	p__Firmicutes	c__Erysipelotrichia	o__Erysipelotrichales	f__Erysipelotrichaceae	g__Holdemanella
Only pig	8	0	8	t__SGB70252	s__GGB50186_SGB70252	k__Bacteria	p__Bacteroidota	c__CFGB1458	o__OFGB1458	f__FGB1458	g__GGB50186
Only pig	8	0	8	t__SGB71812	s__Blautia_sp_MSJ_9	k__Bacteria	p__Firmicutes	c__Clostridia	o__Eubacteriales	f__Lachnospiraceae	g__Blautia
Only pig	8	0	8	t__SGB72894	s__GGB52151_SGB72894	k__Bacteria	p__Firmicutes	c__Clostridia	o__Eubacteriales	f__Oscillospiraceae	g__GGB52151
Only pig	7	0	7	t__SGB112703	s__GGB81748_SGB112703	k__Bacteria	p__Bacteroidota	c__Bacteroidia	o__Bacteroidales	f__Bacteroidales_unclassified	g__GGB81748
Only pig	7	0	7	t__SGB113331	s__GGB82323_SGB113331	k__Bacteria	p__Bacteroidota	c__CFGB11391	o__OFGB11391	f__FGB11391	g__GGB82323
Only pig	7	0	7	t__SGB115083	s__GGB73531_SGB115083	k__Bacteria	p__Spirochaetes	c__Spirochaetia	o__Spirochaetales	f__Spirochaetaceae	g__GGB73531
Only pig	7	0	7	t__SGB13967	s__GGB9057_SGB13967	k__Bacteria	p__Firmicutes	c__CFGB2833	o__OFGB2833	f__FGB2833	g__GGB9057
Only pig	7	0	7	t__SGB14300	s__GGB9336_SGB14300	k__Bacteria	p__Firmicutes	c__CFGB2978	o__OFGB2978	f__FGB2978	g__GGB9336
Only farmer	7	7	0	t__SGB15053	s__Oscillibacter_valericigenes	k__Bacteria	p__Firmicutes	c__Clostridia	o__Eubacteriales	f__Oscillospiraceae	g__Oscillibacter
Only pig	7	0	7	t__SGB15170	s__GGB9672_SGB15170	k__Bacteria	p__Firmicutes	c__CFGB79294	o__OFGB79294	f__FGB79294	g__GGB9672
Only pig	7	0	7	t__SGB1673	s__Prevotella_stercorea	k__Bacteria	p__Bacteroidota	c__Bacteroidia	o__Bacteroidales	f__Prevotellaceae	g__Prevotella
Pig-Farmer	7	1	6	t__SGB1930	s__Parabacteroides_sp_AGMB00274	k__Bacteria	p__Bacteroidota	c__Bacteroidia	o__Bacteroidales	f__Tannerellaceae	g__Parabacteroides
Pig-Farmer	7	5	2	t__SGB2295	s__Alistipes_shahii	k__Bacteria	p__Bacteroidota	c__Bacteroidia	o__Bacteroidales	f__Rikenellaceae	g__Alistipes
Pig-Farmer	7	1	6	t__SGB3677	s__GGB2734_SGB3677	k__Bacteria	p__Proteobacteria	c__Gammaproteobacteria	o__Aeromonadales	f__Succinivibrionaceae	g__GGB2734
Only farmer	7	7	0	t__SGB4042	s__Amedibacterium_intestinale	k__Bacteria	p__Firmicutes	c__Erysipelotrichia	o__Erysipelotrichales	f__Erysipelotrichaceae	g__Amedibacterium
Only farmer	7	7	0	t__SGB4348	s__GGB51647_SGB4348	k__Bacteria	p__Firmicutes	c__CFGB4806	o__OFGB4806	f__FGB4806	g__GGB51647
Only farmer	7	7	0	t__SGB4422	s__Ruminococcus_callidus	k__Bacteria	p__Firmicutes	c__Clostridia	o__Eubacteriales	f__Oscillospiraceae	g__Ruminococcus
Only farmer	7	7	0	t__SGB4425_group	s__GGB3345_SGB4425	k__Bacteria	p__Firmicutes	c__Clostridia	o__Eubacteriales	f__Oscillospiraceae	g__GGB3345
Only farmer	7	7	0	t__SGB4557	s__Ruminococcus_lactaris	k__Bacteria	p__Firmicutes	c__Clostridia	o__Eubacteriales	f__Lachnospiraceae	g__Mediterraneibacter
Only pig	7	0	7	t__SGB47634	s__GGB74516_SGB47634	k__Bacteria	p__Firmicutes	c__Clostridia	o__Eubacteriales	f__Lachnospiraceae	g__GGB74516
Only pig	7	0	7	t__SGB48197	s__Prevotellamassilia_timonensis	k__Bacteria	p__Bacteroidota	c__Bacteroidia	o__Bacteroidales	f__Prevotellaceae	g__Prevotellamassilia
Only pig	7	0	7	t__SGB48205	s__GGB32274_SGB48205	k__Bacteria	p__Bacteroidota	c__CFGB10633	o__OFGB10633	f__FGB10633	g__GGB32274
Only farmer	7	7	0	t__SGB4870	s__GGB3606_SGB4870	k__Bacteria	p__Firmicutes	c__Clostridia	o__Eubacteriales	f__Lachnospiraceae	g__GGB3606
Only farmer	7	7	0	t__SGB5117	s__Coprococcus_eutactus	k__Bacteria	p__Firmicutes	c__Clostridia	o__Eubacteriales	f__Lachnospiraceae	g__Coprococcus
Only pig	7	0	7	t__SGB51670	s__GGB34099_SGB51670	k__Bacteria	p__Bacteroidota	c__CFGB7550	o__OFGB7550	f__FGB7550	g__GGB34099
Only pig	7	0	7	t__SGB52416	s__GGB73497_SGB52416	k__Bacteria	p__Spirochaetes	c__Spirochaetia	o__Spirochaetales	f__Treponemataceae	g__GGB73497
Only pig	7	0	7	t__SGB52417	s__GGB38356_SGB52417	k__Bacteria	p__Spirochaetes	c__Spirochaetia	o__Spirochaetales	f__Treponemataceae	g__GGB38356
Only pig	7	0	7	t__SGB54290	s__GGB74213_SGB54290	k__Bacteria	p__Actinobacteria	c__CFGB2992	o__OFGB2992	f__FGB2992	g__GGB74213
Only pig	7	0	7	t__SGB70027	s__GGB50011_SGB70027	k__Bacteria	p__Bacteroidota	c__Bacteroidia	o__Bacteroidales	f__Prevotellaceae	g__GGB50011
Only pig	7	0	7	t__SGB73168	s__GGB52364_SGB73168	k__Bacteria	p__Firmicutes	c__CFGB4648	o__OFGB4648	f__FGB4648	g__GGB52364
Pig-Farmer	7	6	1	t__SGB8022	s__Streptococcus_infantarius	k__Bacteria	p__Firmicutes	c__Bacilli	o__Lactobacillales	f__Streptococcaceae	g__Streptococcus
Only pig	6	0	6	t__SGB105076	s__GGB76284_SGB105076	k__Bacteria	p__Firmicutes	c__CFGB342	o__OFGB342	f__FGB342	g__GGB76284
Only pig	6	0	6	t__SGB111992	s__GGB35202_SGB111992	k__Bacteria	p__Firmicutes	c__CFGB330	o__OFGB330	f__FGB330	g__GGB35202
Only pig	6	0	6	t__SGB112691	s__GGB50375_SGB112691	k__Bacteria	p__Bacteroidota	c__CFGB653	o__OFGB653	f__FGB653	g__GGB50375
Only pig	6	0	6	t__SGB113005	s__GGB81729_SGB113005	k__Bacteria	p__Bacteroidota	c__CFGB50354	o__OFGB50354	f__FGB50354	g__GGB81729
Only pig	6	0	6	t__SGB115240	s__GGB51809_SGB115240	k__Bacteria	p__Spirochaetes	c__CFGB49573	o__OFGB49573	f__FGB49573	g__GGB51809
Only pig	6	0	6	t__SGB118947	s__GGB85077_SGB118947	k__Bacteria	p__Firmicutes	c__CFGB38642	o__OFGB38642	f__FGB38642	g__GGB85077
Only pig	6	0	6	t__SGB119536	s__GGB52155_SGB119536	k__Bacteria	p__Firmicutes	c__Clostridia	o__Eubacteriales	f__Oscillospiraceae	g__GGB52155
Only pig	6	0	6	t__SGB14305	s__GGB9341_SGB14305	k__Bacteria	p__Firmicutes	c__CFGB2982	o__OFGB2982	f__FGB2982	g__GGB9341
Only pig	6	0	6	t__SGB14313	s__GGB9347_SGB14313	k__Bacteria	p__Firmicutes	c__CFGB2984	o__OFGB2984	f__FGB2984	g__GGB9347
Only pig	6	0	6	t__SGB15018	s__GGB9595_SGB15018	k__Bacteria	p__Firmicutes	c__Clostridia	o__Eubacteriales	f__Oscillospiraceae	g__GGB9595
Only pig	6	0	6	t__SGB15084	s__GGB9630_SGB15084	k__Bacteria	p__Firmicutes	c__Clostridia	o__Eubacteriales	f__Oscillospiraceae	g__GGB9630
Pig-Farmer	6	5	1	t__SGB15119	s__GGB9642_SGB15119	k__Bacteria	p__Firmicutes	c__Clostridia	o__Eubacteriales	f__Oscillospiraceae	g__GGB9642
Only pig	6	0	6	t__SGB15224	s__GGB13489_SGB15224	k__Bacteria	p__Firmicutes	c__Clostridia	o__Eubacteriales	f__Oscillospiraceae	g__GGB13489
Only farmer	6	6	0	t__SGB15313	s__GGB9739_SGB15313	k__Bacteria	p__Firmicutes	c__Clostridia	o__Eubacteriales	f__Oscillospiraceae	g__GGB9739
Pig-Farmer	6	3	3	t__SGB15340	s__Faecalibacterium_sp_HTFF	k__Bacteria	p__Firmicutes	c__Clostridia	o__Eubacteriales	f__Oscillospiraceae	g__Faecalibacterium
Pig-Farmer	6	1	5	t__SGB15447	s__GGB9813_SGB15447	k__Bacteria	p__Proteobacteria	c__Deltaproteobacteria	o__Desulfovibrionales	f__Desulfovibrionaceae	g__GGB9813
Only pig	6	0	6	t__SGB1705	s__Hallella_faecis	k__Bacteria	p__Bacteroidota	c__Bacteroidia	o__Bacteroidales	f__Prevotellaceae	g__Hallella
Only farmer	6	6	0	t__SGB1867	s__Bacteroides_xylanisolvens	k__Bacteria	p__Bacteroidota	c__Bacteroidia	o__Bacteroidales	f__Bacteroidaceae	g__Bacteroides
Pig-Farmer	6	1	5	t__SGB19418	s__Aliarcobacter_cryaerophilus	k__Bacteria	p__Proteobacteria	c__Epsilonproteobacteria	o__Campylobacterales	f__Arcobacteraceae	g__Aliarcobacter
Only farmer	6	6	0	t__SGB29095	s__Clostridium_cuniculi	k__Bacteria	p__Firmicutes	c__Clostridia	o__Eubacteriales	f__Clostridiaceae	g__Clostridium
Only pig	6	0	6	t__SGB3193	s__Fibrobacter_intestinalis	k__Bacteria	p__Fibrobacteres	c__Fibrobacteria	o__Fibrobacterales	f__Fibrobacteraceae	g__Fibrobacter
Only pig	6	0	6	t__SGB37257	s__GGB25319_SGB37257	k__Bacteria	p__Firmicutes	c__CFGB3023	o__OFGB3023	f__FGB3023	g__GGB25319
Only pig	6	0	6	t__SGB3994	s__GGB3003_SGB3994	k__Bacteria	p__Firmicutes	c__CFGB1227	o__OFGB1227	f__FGB1227	g__GGB3003
Only farmer	6	6	0	t__SGB4269	s__Clostridiaceae_bacterium	k__Bacteria	p__Firmicutes	c__Clostridia	o__Eubacteriales	f__Clostridiaceae	g__Clostridiaceae_unclassified
Only farmer	6	6	0	t__SGB4290	s__Ruminococcus_bromii	k__Bacteria	p__Firmicutes	c__Clostridia	o__Eubacteriales	f__Oscillospiraceae	g__Ruminococcus
Only pig	6	0	6	t__SGB47337	s__GGB4695_SGB47337	k__Bacteria	p__Firmicutes	c__CFGB1777	o__OFGB1777	f__FGB1777	g__GGB4695
Only farmer	6	6	0	t__SGB4742	s__Hungatella_hathewayi	k__Bacteria	p__Firmicutes	c__Clostridia	o__Eubacteriales	f__Clostridiaceae	g__Hungatella
Only farmer	6	6	0	t__SGB4749	s__Clostridium_sp_AM22_11AC	k__Bacteria	p__Firmicutes	c__Clostridia	o__Eubacteriales	f__Clostridiaceae	g__Clostridium
Only farmer	6	6	0	t__SGB4750	s__Clostridium_SGB4750	k__Bacteria	p__Firmicutes	c__Clostridia	o__Eubacteriales	f__Clostridiaceae	g__Clostridium
Only pig	6	0	6	t__SGB48133	s__GGB37978_SGB48133	k__Bacteria	p__Bacteroidota	c__CFGB72480	o__OFGB72480	f__FGB72480	g__GGB37978
Only pig	6	0	6	t__SGB48160	s__GGB74459_SGB48160	k__Bacteria	p__Bacteroidota	c__CFGB4379	o__OFGB4379	f__FGB4379	g__GGB74459
Only pig	6	0	6	t__SGB48212	s__GGB74464_SGB48212	k__Bacteria	p__Bacteroidota	c__CFGB77253	o__OFGB77253	f__FGB77253	g__GGB74464
Only farmer	6	6	0	t__SGB4939	s__Roseburia_SGB4939	k__Bacteria	p__Firmicutes	c__Clostridia	o__Eubacteriales	f__Lachnospiraceae	g__Roseburia
Only farmer	6	6	0	t__SGB5121	s__Coprococcus_eutactus	k__Bacteria	p__Firmicutes	c__Clostridia	o__Eubacteriales	f__Lachnospiraceae	g__Coprococcus
Only pig	6	0	6	t__SGB51736	s__GGB36970_SGB51736	k__Bacteria	p__Firmicutes	c__Erysipelotrichia	o__Erysipelotrichales	f__Erysipelotrichaceae	g__GGB36970
Only pig	6	0	6	t__SGB53370	s__GGB9508_SGB53370	k__Bacteria	p__Firmicutes	c__CFGB3026	o__OFGB3026	f__FGB3026	g__GGB9508
Only pig	6	0	6	t__SGB53806	s__GGB36331_SGB53806	k__Bacteria	p__Firmicutes	c__Clostridia	o__Eubacteriales	f__Oscillospiraceae	g__GGB36331
Only farmer	6	6	0	t__SGB58537	s__GGB41473_SGB58537	k__Bacteria	p__Firmicutes	c__Clostridia	o__Eubacteriales	f__Lachnospiraceae	g__GGB41473
Pig-Farmer	6	5	1	t__SGB61890	s__Comamonas_denitrificans	k__Bacteria	p__Proteobacteria	c__Betaproteobacteria	o__Burkholderiales	f__Comamonadaceae	g__Comamonas
Pig-Farmer	6	2	4	t__SGB6478	s__GGB4684_SGB6478	k__Bacteria	p__Firmicutes	c__CFGB1776	o__OFGB1776	f__FGB1776	g__GGB4684
Only pig	6	0	6	t__SGB70567	s__GGB23871_SGB70567	k__Bacteria	p__Bacteroidota	c__CFGB7499	o__OFGB7499	f__FGB7499	g__GGB23871
Only pig	6	0	6	t__SGB71463	s__GGB33141_SGB71463	k__Bacteria	p__Firmicutes	c__CFGB8149	o__OFGB8149	f__FGB8149	g__GGB33141
Only pig	6	0	6	t__SGB73165	s__GGB36398_SGB73165	k__Bacteria	p__Firmicutes	c__CFGB1354	o__OFGB1354	f__FGB1354	g__GGB36398
Only pig	5	0	5	t__SGB10407	s__Acinetobacter_variabilis	k__Bacteria	p__Proteobacteria	c__Gammaproteobacteria	o__Moraxellales	f__Moraxellaceae	g__Acinetobacter
Only pig	5	0	5	t__SGB105808	s__GGB58198_SGB105808	k__Bacteria	p__Firmicutes	c__CFGB3054	o__OFGB3054	f__FGB3054	g__GGB58198
Only pig	5	0	5	t__SGB105927	s__GGB51345_SGB105927	k__Bacteria	p__Firmicutes	c__Clostridia	o__Eubacteriales	f__Lachnospiraceae	g__GGB51345
Only pig	5	0	5	t__SGB113939	s__GGB33934_SGB113939	k__Bacteria	p__Bacteroidota	c__Bacteroidia	o__Bacteroidales	f__Prevotellaceae	g__GGB33934
Only pig	5	0	5	t__SGB114179	s__GGB82416_SGB114179	k__Bacteria	p__Bacteroidota	c__CFGB77894	o__OFGB77894	f__FGB77894	g__GGB82416
Only pig	5	0	5	t__SGB114830	s__GGB41281_SGB114830	k__Bacteria	p__Planctomycetota	c__CFGB355	o__OFGB355	f__FGB355	g__GGB41281
Only pig	5	0	5	t__SGB121792	s__GGB39134_SGB121792	k__Bacteria	p__Firmicutes	c__Clostridia	o__Eubacteriales	f__Eubacteriaceae	g__GGB39134
Only pig	5	0	5	t__SGB13960	s__GGB13349_SGB13960	k__Bacteria	p__Firmicutes	c__CFGB2833	o__OFGB2833	f__FGB2833	g__GGB13349
Pig-Farmer	5	1	5	t__SGB14294	s__GGB9331_SGB14294	k__Bacteria	p__Firmicutes	c__CFGB74971	o__OFGB74971	f__FGB74971	g__GGB9331
Only farmer	5	5	0	t__SGB15078	s__Dysosmobacter_welbionis	k__Bacteria	p__Firmicutes	c__Clostridia	o__Eubacteriales	f__Oscillospiraceae	g__Dysosmobacter
Only farmer	5	5	0	t__SGB15120	s__Evtepia_gabavorous	k__Bacteria	p__Firmicutes	c__Clostridia	o__Eubacteriales	f__Eubacteriales_unclassified	g__Evtepia
Only pig	5	0	5	t__SGB15172	s__GGB9673_SGB15172	k__Bacteria	p__Firmicutes	c__CFGB79294	o__OFGB79294	f__FGB79294	g__GGB9673
Only pig	5	0	5	t__SGB15229	s__GGB9707_SGB15229	k__Bacteria	p__Firmicutes	c__Clostridia	o__Eubacteriales	f__Oscillospiraceae	g__GGB9707
Only farmer	5	5	0	t__SGB15295	s__Gemmiger_SGB15295	k__Bacteria	p__Firmicutes	c__Clostridia	o__Eubacteriales	f__Eubacteriales_unclassified	g__Gemmiger
Only farmer	5	5	0	t__SGB15299	s__Gemmiger_formicilis	k__Bacteria	p__Firmicutes	c__Clostridia	o__Eubacteriales	f__Eubacteriales_unclassified	g__Gemmiger
Only pig	5	0	5	t__SGB15408	s__GGB9785_SGB15408	k__Bacteria	p__Firmicutes	c__CFGB73185	o__OFGB73185	f__FGB73185	g__GGB9785
Only farmer	5	5	0	t__SGB15452	s__Bilophila_wadsworthia	k__Bacteria	p__Proteobacteria	c__Deltaproteobacteria	o__Desulfovibrionales	f__Desulfovibrionaceae	g__Bilophila
Pig-Farmer	5	2	3	t__SGB1666	s__Prevotella_dentalis	k__Bacteria	p__Bacteroidota	c__Bacteroidia	o__Bacteroidales	f__Prevotellaceae	g__Prevotella
Only farmer	5	5	0	t__SGB1679	s__Prevotella_stercorea	k__Bacteria	p__Bacteroidota	c__Bacteroidia	o__Bacteroidales	f__Prevotellaceae	g__Prevotella
Only farmer	5	5	0	t__SGB1790	s__Odoribacter_splanchnicus	k__Bacteria	p__Bacteroidota	c__Bacteroidia	o__Bacteroidales	f__Odoribacteraceae	g__Odoribacter
Only farmer	5	5	0	t__SGB1888	s__Phocaeicola_coprophilus	k__Bacteria	p__Bacteroidota	c__Bacteroidia	o__Bacteroidales	f__Bacteroidaceae	g__Phocaeicola
Only pig	5	0	5	t__SGB21241	s__GGB13852_SGB21241	k__Bacteria	p__Spirochaetes	c__Spirochaetia	o__Spirochaetales	f__Treponemataceae	g__GGB13852
Pig-Farmer	5	2	3	t__SGB2173	s__GGB1582_SGB2173	k__Bacteria	p__Bacteroidota	c__Bacteroidia	o__Bacteroidales	f__Muribaculaceae	g__GGB1582
Only pig	5	0	5	t__SGB2214	s__GGB1617_SGB2214	k__Bacteria	p__Bacteroidota	c__CFGB4448	o__OFGB4448	f__FGB4448	g__GGB1617
Pig-Farmer	5	2	3	t__SGB2241	s__GGB1633_SGB2241	k__Bacteria	p__Bacteroidota	c__CFGB72486	o__OFGB72486	f__FGB72486	g__GGB1633
Only pig	5	0	5	t__SGB35678	s__GGB23934_SGB35678	k__Bacteria	p__Bacteroidota	c__CFGB1162	o__OFGB1162	f__FGB1162	g__GGB23934
Only pig	5	0	5	t__SGB37242	s__GGB25304_SGB37242	k__Bacteria	p__Lentisphaerae	c__CFGB3176	o__OFGB3176	f__FGB3176	g__GGB25304
Only farmer	5	5	0	t__SGB4198	s__Eubacterium_siraeum	k__Bacteria	p__Firmicutes	c__Clostridia	o__Eubacteriales	f__Oscillospiraceae	g__Oscillospiraceae_unclassified
Only farmer	5	5	0	t__SGB4365	s__GGB3304_SGB4365	k__Bacteria	p__Firmicutes	c__CFGB1354	o__OFGB1354	f__FGB1354	g__GGB3304
Only farmer	5	5	0	t__SGB4448	s__GGB3363_SGB4448	k__Bacteria	p__Firmicutes	c__CFGB1380	o__OFGB1380	f__FGB1380	g__GGB3363
Only farmer	5	5	0	t__SGB4711	s__Clostridium_sp_AM33_3	k__Bacteria	p__Firmicutes	c__Clostridia	o__Eubacteriales	f__Clostridiaceae	g__Clostridium
Only farmer	5	5	0	t__SGB4721	s__Enterocloster_hominis	k__Bacteria	p__Firmicutes	c__Clostridia	o__Eubacteriales	f__Lachnospiraceae	g__Enterocloster
Only farmer	5	5	0	t__SGB4767	s__Clostridiaceae_bacterium_AF18_31LB	k__Bacteria	p__Firmicutes	c__Clostridia	o__Eubacteriales	f__Clostridiaceae	g__Clostridiaceae_unclassified
Only farmer	5	5	0	t__SGB4810	s__Blautia_obeum	k__Bacteria	p__Firmicutes	c__Clostridia	o__Eubacteriales	f__Lachnospiraceae	g__Blautia
Only pig	5	0	5	t__SGB48132	s__GGB74253_SGB48132	k__Bacteria	p__Bacteroidota	c__CFGB11479	o__OFGB11479	f__FGB11479	g__GGB74253
Only pig	5	0	5	t__SGB48280	s__GGB33934_SGB48280	k__Bacteria	p__Bacteroidota	c__Bacteroidia	o__Bacteroidales	f__Prevotellaceae	g__GGB33934
Only farmer	5	5	0	t__SGB4867	s__Blautia_faecicola	k__Bacteria	p__Firmicutes	c__Clostridia	o__Eubacteriales	f__Lachnospiraceae	g__Blautia
Only pig	5	0	5	t__SGB48874	s__GGB74664_SGB48874	k__Bacteria	p__Firmicutes	c__CFGB2833	o__OFGB2833	f__FGB2833	g__GGB74664
Only farmer	5	5	0	t__SGB4959	s__Eubacterium_ramulus	k__Bacteria	p__Firmicutes	c__Clostridia	o__Eubacteriales	f__Eubacteriaceae	g__Eubacterium
Only pig	5	0	5	t__SGB4966	s__Lachnospiraceae_bacterium_OF09_6	k__Bacteria	p__Firmicutes	c__Clostridia	o__Eubacteriales	f__Lachnospiraceae	g__Lachnospiraceae_unclassified
Only farmer	5	5	0	t__SGB4993	s__Lachnospiraceae_bacterium_CLA_AA_H244	k__Bacteria	p__Firmicutes	c__Clostridia	o__Eubacteriales	f__Lachnospiraceae	g__Lachnospiraceae_unclassified
Only farmer	5	5	0	t__SGB5077	s__GGB3740_SGB5077	k__Bacteria	p__Firmicutes	c__Clostridia	o__Eubacteriales	f__Lachnospiraceae	g__GGB3740
Only pig	5	0	5	t__SGB53111	s__GGB38730_SGB53111	k__Bacteria	p__Firmicutes	c__CFGB2982	o__OFGB2982	f__FGB2982	g__GGB38730
Only pig	5	0	5	t__SGB6483	s__GGB4686_SGB6483	k__Bacteria	p__Firmicutes	c__CFGB1776	o__OFGB1776	f__FGB1776	g__GGB4686
Only pig	5	0	5	t__SGB6543	s__GGB4724_SGB6543	k__Bacteria	p__Firmicutes	c__CFGB9119	o__OFGB9119	f__FGB9119	g__GGB4724
Only farmer	5	5	0	t__SGB6783	s__Catenibacterium_tridentinum	k__Bacteria	p__Firmicutes	c__Erysipelotrichia	o__Erysipelotrichales	f__Coprobacillaceae	g__Catenibacterium
Only farmer	5	5	0	t__SGB6790	s__Faecalitalea_cylindroides	k__Bacteria	p__Firmicutes	c__Erysipelotrichia	o__Erysipelotrichales	f__Erysipelotrichaceae	g__Faecalitalea
Only pig	5	0	5	t__SGB70245	s__GGB50179_SGB70245	k__Bacteria	p__Bacteroidota	c__CFGB48940	o__OFGB48940	f__FGB48940	g__GGB50179
Only pig	5	0	5	t__SGB70277	s__GGB50205_SGB70277	k__Bacteria	p__Bacteroidota	c__Bacteroidia	o__Bacteroidales	f__Muribaculaceae	g__GGB50205
Only pig	5	0	5	t__SGB70438	s__GGB50359_SGB70438	k__Bacteria	p__Bacteroidota	c__CFGB48989	o__OFGB48989	f__FGB48989	g__GGB50359
Pig-Farmer	5	2	3	t__SGB7088_group	s__Limosilactobacillus_mucosae	k__Bacteria	p__Firmicutes	c__Bacilli	o__Lactobacillales	f__Lactobacillaceae	g__Limosilactobacillus
Only pig	5	0	5	t__SGB72852	s__GGB9673_SGB72852	k__Bacteria	p__Firmicutes	c__CFGB79294	o__OFGB79294	f__FGB79294	g__GGB9673
Only pig	5	0	5	t__SGB74225	s__GGB53224_SGB74225	k__Bacteria	p__Proteobacteria	c__Epsilonproteobacteria	o__Campylobacterales	f__Campylobacteraceae	g__GGB53224
Only farmer	5	5	0	t__SGB9292	s__Sutterella_parvirubra	k__Bacteria	p__Proteobacteria	c__Betaproteobacteria	o__Burkholderiales	f__Sutterellaceae	g__Sutterella
Pig-Farmer	4	1	3	t__SGB10066	s__Escherichia_fergusonii	k__Bacteria	p__Proteobacteria	c__Gammaproteobacteria	o__Enterobacterales	f__Enterobacteriaceae	g__Escherichia
Only pig	4	0	4	t__SGB109645	s__Oscillibacter_valericigenes	k__Bacteria	p__Firmicutes	c__Clostridia	o__Eubacteriales	f__Oscillospiraceae	g__Oscillibacter
Only pig	4	0	4	t__SGB109663	s__Faecalicatena_contorta	k__Bacteria	p__Firmicutes	c__Clostridia	o__Eubacteriales	f__Lachnospiraceae	g__Faecalicatena
Only pig	4	0	4	t__SGB114946	s__GGB82851_SGB114946	k__Bacteria	p__Lentisphaerae	c__CFGB3176	o__OFGB3176	f__FGB3176	g__GGB82851
Only pig	4	0	4	t__SGB115179	s__GGB13843_SGB115179	k__Bacteria	p__Spirochaetes	c__Spirochaetia	o__Spirochaetales	f__Treponemataceae	g__GGB13843
Only pig	4	0	4	t__SGB116760	s__GGB86700_SGB116760	k__Bacteria	p__Firmicutes	c__CFGB75492	o__OFGB75492	f__FGB75492	g__GGB86700
Only pig	4	0	4	t__SGB118991	s__GGB85099_SGB118991	k__Bacteria	p__Firmicutes	c__Clostridia	o__Eubacteriales	f__Oscillospiraceae	g__GGB85099
Only pig	4	0	4	t__SGB119529	s__GGB85166_SGB119529	k__Bacteria	p__Firmicutes	c__Clostridia	o__Eubacteriales	f__Oscillospiraceae	g__GGB85166
Only pig	4	0	4	t__SGB119775	s__GGB9618_SGB119775	k__Bacteria	p__Firmicutes	c__Clostridia	o__Eubacteriales	f__Oscillospiraceae	g__GGB9618
Only pig	4	0	4	t__SGB121785	s__GGB78906_SGB121785	k__Bacteria	p__Firmicutes	c__Clostridia	o__Eubacteriales	f__Eubacteriaceae	g__GGB78906
Only pig	4	0	4	t__SGB122096	s__GGB84006_SGB122096	k__Bacteria	p__Firmicutes	c__Clostridia	o__Clostridia_unclassified	f__Clostridia_unclassified	g__GGB84006
Only pig	4	0	4	t__SGB13968	s__GGB9057_SGB13968	k__Bacteria	p__Firmicutes	c__CFGB2833	o__OFGB2833	f__FGB2833	g__GGB9057
Only pig	4	0	4	t__SGB13972	s__GGB74665_SGB13972	k__Bacteria	p__Firmicutes	c__CFGB2833	o__OFGB2833	f__FGB2833	g__GGB74665
Only farmer	4	4	0	t__SGB1472	s__GGB1146_SGB1472	k__Bacteria	p__Bacteroidota	c__Bacteroidia	o__Bacteroidales	f__Prevotellaceae	g__GGB1146
Pig-Farmer	4	1	3	t__SGB14912	s__Negativibacillus_massiliensis	k__Bacteria	p__Firmicutes	c__Firmicutes_unclassified	o__Firmicutes_unclassified	f__Firmicutes_unclassified	g__Negativibacillus
Only pig	4	0	4	t__SGB15012	s__GGB9590_SGB15012	k__Bacteria	p__Firmicutes	c__Clostridia	o__Eubacteriales	f__Oscillospiraceae	g__GGB9590
Only farmer	4	4	0	t__SGB15091	s__Clostridiaceae_bacterium_Marseille_Q4149	k__Bacteria	p__Firmicutes	c__Clostridia	o__Eubacteriales	f__Clostridiaceae	g__Clostridiaceae_unclassified
Pig-Farmer	4	1	3	t__SGB15106	s__GGB9635_SGB15106	k__Bacteria	p__Firmicutes	c__Clostridia	o__Eubacteriales	f__Oscillospiraceae	g__GGB9635
Only pig	4	0	4	t__SGB15173	s__GGB9674_SGB15173	k__Bacteria	p__Firmicutes	c__CFGB79294	o__OFGB79294	f__FGB79294	g__GGB9674
Only farmer	4	4	0	t__SGB15260	s__GGB9715_SGB15260	k__Bacteria	p__Firmicutes	c__Clostridia	o__Eubacteriales	f__Oscillospiraceae	g__GGB9715
Only pig	4	0	4	t__SGB15290	s__GGB9730_SGB15290	k__Bacteria	p__Firmicutes	c__Clostridia	o__Eubacteriales	f__Oscillospiraceae	g__GGB9730
Only pig	4	0	4	t__SGB15309_group	s__GGB9737_SGB15309	k__Bacteria	p__Firmicutes	c__Clostridia	o__Eubacteriales	f__Oscillospiraceae	g__GGB9737
Only farmer	4	4	0	t__SGB15374	s__GGB9760_SGB15374	k__Bacteria	p__Firmicutes	c__Clostridia	o__Eubacteriales	f__Eubacteriales_unclassified	g__GGB9760
Pig-Farmer	4	2	2	t__SGB1657_group	s__GGB1239_SGB1657	k__Bacteria	p__Bacteroidota	c__Bacteroidia	o__Bacteroidales	f__Prevotellaceae	g__GGB1239
Pig-Farmer	4	2	2	t__SGB1671	s__Prevotella_SGB1671	k__Bacteria	p__Bacteroidota	c__Bacteroidia	o__Bacteroidales	f__Prevotellaceae	g__Prevotella
Only pig	4	0	4	t__SGB1714	s__GGB1277_SGB1714	k__Bacteria	p__Bacteroidota	c__Bacteroidia	o__Bacteroidales	f__Prevotellaceae	g__GGB1277
Only pig	4	0	4	t__SGB17348	s__GGB10693_SGB17348	k__Bacteria	p__Lentisphaerae	c__CFGB10083	o__OFGB10083	f__FGB10083	g__GGB10693
Only farmer	4	4	0	t__SGB1883	s__GGB1380_SGB1883	k__Bacteria	p__Bacteroidota	c__Bacteroidia	o__Bacteroidales	f__Bacteroidaceae	g__GGB1380
Pig-Farmer	4	1	3	t__SGB29940	s__Kurthia_huakuii	k__Bacteria	p__Firmicutes	c__Bacilli	o__Bacillales	f__Planococcaceae	g__Kurthia
Pig-Farmer	4	1	3	t__SGB31343	s__Acinetobacter_johnsonii	k__Bacteria	p__Proteobacteria	c__Gammaproteobacteria	o__Moraxellales	f__Moraxellaceae	g__Acinetobacter
Only pig	4	0	4	t__SGB36548	s__GGB24672_SGB36548	k__Bacteria	p__Proteobacteria	c__Gammaproteobacteria	o__Aeromonadales	f__Succinivibrionaceae	g__GGB24672
Only pig	4	0	4	t__SGB40871	s__GGB28302_SGB40871	k__Bacteria	p__Proteobacteria	c__Gammaproteobacteria	o__Aeromonadales	f__Succinivibrionaceae	g__GGB28302
Only farmer	4	4	0	t__SGB4328	s__GGB3278_SGB4328	k__Bacteria	p__Firmicutes	c__Clostridia	o__Eubacteriales	f__Eubacteriaceae	g__GGB3278
Only pig	4	0	4	t__SGB4350	s__GGB51648_SGB4350	k__Bacteria	p__Firmicutes	c__CFGB1349	o__OFGB1349	f__FGB1349	g__GGB51648
Only farmer	4	4	0	t__SGB4421	s__Ruminococcus_SGB4421	k__Bacteria	p__Firmicutes	c__Clostridia	o__Eubacteriales	f__Oscillospiraceae	g__Ruminococcus
Only farmer	4	4	0	t__SGB4652	s__Clostridium_sp_AM49_4BH	k__Bacteria	p__Firmicutes	c__Clostridia	o__Eubacteriales	f__Clostridiaceae	g__Clostridium
Only farmer	4	4	0	t__SGB4699	s__Clostridium_symbiosum	k__Bacteria	p__Firmicutes	c__Clostridia	o__Eubacteriales	f__Lachnospiraceae	g__Lachnoclostridium
Only pig	4	0	4	t__SGB47291	s__GGB37149_SGB47291	k__Bacteria	p__Firmicutes	c__CFGB1765	o__OFGB1765	f__FGB1765	g__GGB37149
Only farmer	4	4	0	t__SGB4746	s__GGB3550_SGB4746	k__Bacteria	p__Firmicutes	c__Clostridia	o__Eubacteriales	f__Clostridiaceae	g__GGB3550
Only farmer	4	4	0	t__SGB4786	s__Blautia_producta	k__Bacteria	p__Firmicutes	c__Clostridia	o__Eubacteriales	f__Lachnospiraceae	g__Blautia
Only farmer	4	4	0	t__SGB4798	s__Blautia_hansenii	k__Bacteria	p__Firmicutes	c__Clostridia	o__Eubacteriales	f__Lachnospiraceae	g__Blautia
Only farmer	4	4	0	t__SGB4816	s__Blautia_glucerasea	k__Bacteria	p__Firmicutes	c__Clostridia	o__Eubacteriales	f__Lachnospiraceae	g__Blautia
Only pig	4	0	4	t__SGB48198	s__GGB74339_SGB48198	k__Bacteria	p__Bacteroidota	c__Bacteroidia	o__Bacteroidales	f__Prevotellaceae	g__GGB74339
Only pig	4	0	4	t__SGB48213	s__GGB33500_SGB48213	k__Bacteria	p__Bacteroidota	c__CFGB11391	o__OFGB11391	f__FGB11391	g__GGB33500
Only pig	4	0	4	t__SGB48243	s__GGB35712_SGB48243	k__Bacteria	p__Bacteroidota	c__Bacteroidia	o__Bacteroidales	f__Muribaculaceae	g__GGB35712
Only pig	4	0	4	t__SGB48257	s__GGB40634_SGB48257	k__Bacteria	p__Bacteroidota	c__Bacteroidia	o__Bacteroidales	f__Muribaculaceae	g__GGB40634
Only pig	4	0	4	t__SGB4920	s__GGB3632_SGB4920	k__Bacteria	p__Firmicutes	c__Clostridia	o__Eubacteriales	f__Lachnospiraceae	g__GGB3632
Pig-Farmer	4	1	3	t__SGB4921	s__GGB3632_SGB4921	k__Bacteria	p__Firmicutes	c__Clostridia	o__Eubacteriales	f__Lachnospiraceae	g__GGB3632
Only farmer	4	4	0	t__SGB4938	s__Roseburia_sp_AF02_12	k__Bacteria	p__Firmicutes	c__Clostridia	o__Eubacteriales	f__Lachnospiraceae	g__Roseburia
Only farmer	4	4	0	t__SGB4957	s__Roseburia_lenta	k__Bacteria	p__Firmicutes	c__Clostridia	o__Eubacteriales	f__Lachnospiraceae	g__Roseburia
Only farmer	4	4	0	t__SGB5051	s__Eubacterium_sp_AF34_35BH	k__Bacteria	p__Firmicutes	c__Clostridia	o__Eubacteriales	f__Eubacteriaceae	g__Eubacterium
Only farmer	4	4	0	t__SGB5190	s__Anaerotignum_faecicola	k__Bacteria	p__Firmicutes	c__Clostridia	o__Eubacteriales	f__Lachnospiraceae	g__Anaerotignum
Only farmer	4	4	0	t__SGB5191	s__Clostridia_bacterium	k__Bacteria	p__Firmicutes	c__Clostridia	o__Clostridia_unclassified	f__Clostridia_unclassified	g__Clostridia_unclassified
Only pig	4	0	4	t__SGB55008	s__GGB73674_SGB55008	k__Bacteria	p__Verrucomicrobia	c__CFGB4487	o__OFGB4487	f__FGB4487	g__GGB73674
Only farmer	4	4	0	t__SGB6036_group	s__GGB4386_SGB6036	k__Bacteria	p__Fusobacteria	c__Fusobacteriia	o__Fusobacteriales	f__Fusobacteriaceae	g__GGB4386
Only farmer	4	4	0	t__SGB6140	s__Intestinibacter_bartlettii	k__Bacteria	p__Firmicutes	c__Clostridia	o__Eubacteriales	f__Peptostreptococcaceae	g__Intestinibacter
Pig-Farmer	4	2	2	t__SGB6506	s__GGB4700_SGB6506	k__Bacteria	p__Firmicutes	c__CFGB31455	o__OFGB31455	f__FGB31455	g__GGB4700
Only pig	4	0	4	t__SGB6525	s__GGB4712_SGB6525	k__Bacteria	p__Firmicutes	c__CFGB31455	o__OFGB31455	f__FGB31455	g__GGB4712
Only pig	4	0	4	t__SGB6526	s__GGB4713_SGB6526	k__Bacteria	p__Firmicutes	c__CFGB1778	o__OFGB1778	f__FGB1778	g__GGB4713
Only pig	4	0	4	t__SGB6549	s__GGB4728_SGB6549	k__Bacteria	p__Firmicutes	c__CFGB9119	o__OFGB9119	f__FGB9119	g__GGB4728
Only farmer	4	4	0	t__SGB6771	s__Coprobacillus_cateniformis	k__Bacteria	p__Firmicutes	c__Erysipelotrichia	o__Erysipelotrichales	f__Coprobacillaceae	g__Coprobacillus
Only pig	4	0	4	t__SGB69818	s__Fibrobacter_sp_UWH4	k__Bacteria	p__Fibrobacteres	c__Fibrobacteria	o__Fibrobacterales	f__Fibrobacteraceae	g__Fibrobacter
Only pig	4	0	4	t__SGB69848	s__GGB49859_SGB69848	k__Bacteria	p__Spirochaetes	c__Spirochaetia	o__Spirochaetales	f__Treponemataceae	g__GGB49859
Only pig	4	0	4	t__SGB69849	s__GGB73504_SGB69849	k__Bacteria	p__Spirochaetes	c__Spirochaetia	o__Spirochaetales	f__Treponemataceae	g__GGB73504
Only pig	4	0	4	t__SGB70013	s__GGB50002_SGB70013	k__Bacteria	p__Bacteroidota	c__Bacteroidia	o__Bacteroidales	f__Bacteroidaceae	g__GGB50002
Only pig	4	0	4	t__SGB70855	s__GGB50702_SGB70855	k__Bacteria	p__Firmicutes	c__CFGB1776	o__OFGB1776	f__FGB1776	g__GGB50702
Only pig	4	0	4	t__SGB71511	s__GGB51276_SGB71511	k__Bacteria	p__Firmicutes	c__Clostridia	o__Eubacteriales	f__Lachnospiraceae	g__GGB51276
Only pig	4	0	4	t__SGB72021	s__GGB3273_SGB72021	k__Bacteria	p__Firmicutes	c__Clostridia	o__Eubacteriales	f__Eubacteriaceae	g__GGB3273
Only pig	4	0	4	t__SGB72861	s__GGB52123_SGB72861	k__Bacteria	p__Firmicutes	c__CFGB3054	o__OFGB3054	f__FGB3054	g__GGB52123
Only pig	4	0	4	t__SGB73104	s__GGB52306_SGB73104	k__Bacteria	p__Firmicutes	c__CFGB2978	o__OFGB2978	f__FGB2978	g__GGB52306
Only pig	4	0	4	t__SGB80175	s__Bullifex_porci	k__Bacteria	p__Spirochaetes	c__Spirochaetia	o__Spirochaetales	f__Spirochaetaceae	g__Bullifex
Only farmer	4	4	0	t__SGB9283	s__Sutterella_wadsworthensis	k__Bacteria	p__Proteobacteria	c__Betaproteobacteria	o__Burkholderiales	f__Sutterellaceae	g__Sutterella

## Sheet: Supplementary Data 5
Supplementary Data 5. Related metadata of the farms investigated in this study
Farm ID	Pig ID	Human ID	Sampling Date	Age	Gender	Farming years	Total nr. of pigs	Sow	Male pig	Piglets	Pig for meat	Pig strain	Food	Pig vaccination	Pig vaccination	Pig vaccination	Pig vaccination	Pig vaccination	Pig vaccination	Farming type	barn floor	Using antibiotic when pigs are healthy?	Frequency of desinfection
1	P01	H01	2022-07-14	63	Male	21	13	2	0	11	0	Breeding	Semi-comercial	classical swine fever	salmonellosis	E. coli	None	None	None	In cage	cement	No	4 per month
2	P02	H02	2022-07-14	56	Male	14	32	4	0	9	19	Breeding	Semi-comercial	classical swine fever	salmonellosis	E. coli	Pasteurellosis	None	None	In cage	cement	No	8 per month
3	P03	H03	2022-07-14	41	Male	13	24	2	0	22	0	Breeding	Semi-comercial	classical swine fever	salmonellosis	E. coli	Pasteurellosis	(Foot and Mouth disease)	None	In cage	cement	No	8 per month
4	P04	H04	2022-07-14	44	Male	21	41	4	0	22	15	Breeding	Semi-comercial	classical swine fever	salmonellosis	E. coli	Pasteurellosis	(Foot and Mouth disease)	None	In cage	cement	No	4 per month
5	P05	H05	2022-07-14	41	Female	14	26	2	0	10	14	Breeding	Semi-comercial	classical swine fever	salmonellosis	None	Pasteurellosis	(Foot and Mouth disease)	None	In cage	cement	No	2 per/month
6	P06	H06	2022-07-14	65	Male	21	16	2	0	12	2	Breeding	Semi-comercial	classical swine fever	salmonellosis	E. coli	None	None	None	In cage	cement	No	2 per/month
7	P07	H07	2022-07-14	54	Male	16	24	0	0	0	24	Breeding	Comercial	classical swine fever	None	None	Pasteurellosis	(Foot and Mouth disease)	None	In cage	cement	No	8 per month
8	P08	H08	2022-07-14	42	Male	13	23	2	0	10	11	Breeding	Semi-comercial	classical swine fever	salmonellosis	E. coli	Pasteurellosis	None	None	In cage	cement	No	2 per/month
9	P09	H09	2022-07-14	63	Male	20	16	2	0	11	3	Breeding	Semi-comercial	classical swine fever	salmonellosis	None	Pasteurellosis	(Foot and Mouth disease)	None	In cage	cement	No	4 per month
10	P10	H10	2022-07-14	51	Male	17	23	3	0	10	10	Breeding	Semi-comercial	classical swine fever	salmonellosis	E. coli	Pasteurellosis	(Foot and Mouth disease)	None	In cage	cement	No	5 per month
11	P11	H11	2022-07-14	36	Male	9	13	3	0	10	0	Breeding	Semi-comercial	classical swine fever	salmonellosis	E. coli	None	None	None	In cage	cement	No	8 per month
12	P12	H12	2022-07-14	47	Male	18	21	2	0	0	19	Breeding	Semi-comercial	classical swine fever	salmonellosis	E. coli	Pasteurellosis	(Foot and Mouth disease)	None	In cage	cement	No	3 per/month
13	P13	H13	2022-07-14	47	Male	12	16	4	0	12	0	Breeding	Semi-comercial	classical swine fever	salmonellosis	E. coli	None	None	None	In cage	cement	No	8 per month
14	P14	H14	2022-07-14	60	Female	20	3	3	0	0	0	Breeding	Semi-comercial	classical swine fever	None	None	Pasteurellosis	(Foot and Mouth disease)	None	In cage	cement	No	4 per month
15	P15	H15	2022-07-14	46	Male	17	21	4	0	0	17	Breeding	Semi-comercial	classical swine fever	None	E. coli	Pasteurellosis	None	None	In cage	cement	No	4 per month
16	P16	H16	2022-07-14	42	Male	17	32	4	0	10	18	Breeding	Comercial	classical swine fever	salmonellosis	E. coli	Pasteurellosis	(Foot and Mouth disease)	None	In cage	cement	No	8 per month
17	P17	H17	2022-07-14	52	Male	12	40	4	0	12	24	Breeding	Semi-comercial	classical swine fever	salmonellosis	E. coli	Pasteurellosis	(Foot and Mouth disease)	PRRS	In cage	cement	No	8 per month
18	P18	H18	2022-07-14	48	Female	16	21	4	0	10	7	Breeding	Semi-comercial	classical swine fever	salmonellosis	E. coli	Pasteurellosis	(Foot and Mouth disease)	PRRS	In cage	cement	No	8 per month
19	P19	H19	2022-07-14	62	Male	21	19	2	0	11	6	Breeding	Semi-comercial	classical swine fever	salmonellosis	E. coli	Pasteurellosis	None	None	In cage	cement	No	8 per month
20	P20	H20	2022-07-14	46	Male	14	13	2	0	13	0	Breeding	Semi-comercial	classical swine fever	salmonellosis	E. coli	Pasteurellosis	(Foot and Mouth disease)	PRRS	In cage	cement	No	8 per month
21	P21	H21	2022-07-18	63	Male	14	15	3	0	12	0	Breeding	Semi-comercial	classical swine fever	salmonellosis	E. coli	None	None	PRRS	In cage	cement	No	4 per month
22	P22	H22	2022-07-18	59	Female	16	21	2	0	10	9	Breeding	Semi-comercial	classical swine fever	salmonellosis	None	Pasteurellosis	None	PRRS	In cage	cement	No	4 per month
23	P23	H23	2022-07-18	61	Male	13	11	1	0	10	0	Breeding	Semi-comercial	classical swine fever	salmonellosis	E. coli	Pasteurellosis	None	PRRS	In cage	cement	No	8 per month
24	P24	H24	2022-07-18	44	Male	14	22	3	0	9	10	Breeding	Semi-comercial	classical swine fever	salmonellosis	E. coli	Pasteurellosis	(Foot and Mouth disease)	PRRS	In cage	cement	No	8 per month
25	P25	H25	2022-07-18	31	Male	4	22	2	0	10	10	Breeding	Semi-comercial	classical swine fever	salmonellosis	E. coli	Pasteurellosis	None	None	In cage	cement	No	4 per month
26	P26	H26	2022-07-18	46	Male	13	13	3	0	10	0	Breeding	Semi-comercial	classical swine fever	salmonellosis	None	Pasteurellosis	None	PRRS	In cage	cement	No	4 per month
27	P27	H27	2022-07-18	48	Male	16	30	2	0	10	18	Breeding	Semi-comercial	classical swine fever	salmonellosis	E. coli	Pasteurellosis	(Foot and Mouth disease)	PRRS	In cage	cement	No	4 per month
28	P28	H28	2022-07-18	57	Male	20	20	1	0	10	9	Breeding	Semi-comercial	classical swine fever	salmonellosis	E. coli	Pasteurellosis	(Foot and Mouth disease)	PRRS	In cage	cement	No	8 per month
29	P29	H29	2022-07-18	47	Male	16	21	2	0	9	10	Breeding	Semi-comercial	classical swine fever	salmonellosis	E. coli	Pasteurellosis	(Foot and Mouth disease)	PRRS	In cage	cement	No	4 per month
30	P30	H30	2022-07-18	48	Male		13	2	0	0	11	Breeding	Semi-comercial	classical swine fever	salmonellosis	E. coli	Pasteurellosis	(Foot and Mouth disease)	PRRS	In cage	cement	No	4 per month
31	P31	H31	2022-07-25	44	Female	20	21	2	0	0	19	Breeding	Semi-comercial	classical swine fever	salmonellosis	E. coli	Pasteurellosis	None	PRRS	In cage	cement	No	4 per month
32	P32	H32	2022-07-25	63	Male	27	28	2	0	11	15	Breeding	Semi-comercial	classical swine fever	salmonellosis	E. coli	Pasteurellosis	(Foot and Mouth disease)	PRRS	In cage	cement	No	8 per month
33	P33	H33	2022-07-25	48	Male	15	32	3	0	10	19	Breeding	Semi-comercial	classical swine fever	salmonellosis	E. coli	Pasteurellosis	(Foot and Mouth disease)	PRRS	In cage	cement	No	8 per month
34	P34	H34	2022-07-25	38	Male	7	16	4	0	12	0	Breeding	Semi-comercial	classical swine fever	salmonellosis	E. coli	Pasteurellosis	(Foot and Mouth disease)	PRRS	In cage	cement	No	4 per month
35	P35	H35	2022-07-25	37	Male	8	23	3	0	10	10	Breeding	Semi-comercial	classical swine fever	salmonellosis	E. coli	Pasteurellosis	(Foot and Mouth disease)	PRRS	In cage	cement	No	4 per month
36	P36	H36	2022-07-25	45	Male	13	42	3	0	9	30	Breeding	Comercial	classical swine fever	salmonellosis	E. coli	Pasteurellosis	(Foot and Mouth disease)	PRRS	In cage	cement	No	8 per month
37	P37	H37	2022-07-25	48	Male	14	19	3	0	10	6	Breeding	Semi-comercial	classical swine fever	salmonellosis	E. coli	Pasteurellosis	(Foot and Mouth disease)	None	In cage	cement	No	4 per month
38	P38	H38	2022-07-25	48	Male	14	16	2	3	0	11	Breeding	Semi-comercial	classical swine fever	salmonellosis	E. coli	Pasteurellosis	(Foot and Mouth disease)	PRRS	In cage	cement	No	8 per month
39	P39	H39	2022-07-25	57	Male	21	13	3	0	10	0	Breeding	Semi-comercial	classical swine fever	salmonellosis	E. coli	Pasteurellosis	(Foot and Mouth disease)	PRRS	In cage	cement	No	4 per month
40	P40	H40	2022-07-25	56	Male	21	23	2	0	11	10	Breeding	Semi-comercial	classical swine fever	salmonellosis	E. coli	None	(Foot and Mouth disease)	PRRS	In cage	cement	No	4 per month
41	P41	H41	2022-07-25	52	Male	16	21	2	0	0	19	Breeding	Semi-comercial	classical swine fever	salmonellosis	E. coli	Pasteurellosis	(Foot and Mouth disease)	PRRS	In cage	cement	No	4 per month
42	P42	H42	2022-07-25	50	Male	18	27	3	0	12	12	Breeding	Semi-comercial	classical swine fever	salmonellosis	E. coli	Pasteurellosis	None	PRRS	In cage	cement	No	4 per month
43	P43	H43	2022-07-25	36	Male	8	19	2	0	10	7	Breeding	Semi-comercial	classical swine fever	salmonellosis	E. coli	Pasteurellosis	None	PRRS	In cage	cement	No	4 per month
44	P44	H44	2022-07-25	64	Male	23	12	2	0	0	10	Breeding	Semi-comercial	classical swine fever	salmonellosis	E. coli	Pasteurellosis	None	PRRS	In cage	cement	No	4 per month
45	P45	H45	2022-07-25	46	Male	12	18	3	0	0	15	Breeding	Semi-comercial	classical swine fever	salmonellosis	E. coli	Pasteurellosis	(Foot and Mouth disease)	PRRS	In cage	cement	No	4 per month
46	P46	H46	2022-07-25	40	Male	12	14	4	0	10	0	Breeding	Semi-comercial	classical swine fever	salmonellosis	E. coli	Pasteurellosis	(Foot and Mouth disease)	PRRS	In cage	cement	No	8 per month
47	P47	H47	2022-07-25	41	Male	16	23	3	0	20	0	Breeding	Semi-comercial	classical swine fever	salmonellosis	E. coli	None	(Foot and Mouth disease)	PRRS	In cage	cement	No	4 per month
48	P48	H48	2022-07-25	51	Male	13	16	3	0	0	13	Breeding	Semi-comercial	classical swine fever	salmonellosis	E. coli	None	None	PRRS	In cage	cement	No	4 per month
49	P49	H49	2022-07-25	57	Male	20	36	4	0	12	20	Breeding	Semi-comercial	classical swine fever	salmonellosis	E. coli	None	(Foot and Mouth disease)	PRRS	In cage	cement	No	8 per month
50	P50	H50	2022-07-25	31	Male	4	16	3	0	0	13	Breeding	Semi-comercial	classical swine fever	salmonellosis	E. coli	None	(Foot and Mouth disease)	PRRS	In cage	cement	No	4 per month

## Sheet: Supplementary Data 6
Supplementary Data 6. Taxonomic assignment of the MAGs
MAG	Host	Completeness	Contamination	Strain_heterogeneity	Length	N50	Phylum	Class	Order	Family	Genus	Species
MAG_0001	Human	50.57	0	0	617570	14490	Candidatus Saccharimonadota					Candidatus Saccharibacteria bacterium TM7i
MAG_0002	Human	85.75	0	0	3104934	68818	Bacteroidota	Bacteroidia	Bacteroidales	Bacteroidaceae	Bacteroides
MAG_0003	Human	97.87	3.12	0	2584346	31108	Actinomycetota	Actinomycetes	Actinomycetales	Actinomycetaceae
MAG_0004	Human	55.28	1.71	0	770945	7897	Candidatus Saccharimonadota
MAG_0005	Human	95.07	1.83	12.5	2196430	12859	Campylobacterota	Epsilonproteobacteria	Campylobacterales	Arcobacteraceae	Aliarcobacter	Aliarcobacter cryaerophilus
MAG_0006	Human	81.3	0.43	42.86	2556363	6942	Bacteroidota	Bacteroidia	Bacteroidales	Prevotellaceae	Segatella	Segatella copri
MAG_0007	Human	99.37	0	0	3071578	126833	Bacillota	Clostridia	Lachnospirales	Lachnospiraceae
MAG_0008	Human	98.34	0.02	100	2783169	47488	Bacillota	Bacilli	Lactobacillales	Enterococcaceae
MAG_0009	Human	64.17	0	0	712449	163391	Candidatus Saccharimonadota
MAG_0010	Human	95.96	0.44	0	2126914	26033	Actinomycetota	Actinomycetes	Bifidobacteriales	Bifidobacteriaceae
MAG_0011	Human	55.18	1.5	0	1556382	3252	Bacteroidota	Flavobacteriia	Flavobacteriales	Flavobacteriaceae	Flavobacterium	Flavobacterium sp. SM2513
MAG_0012	Human	90.93	0.91	0	3491647	30927	Actinomycetota	Actinomycetes	Propionibacteriales	Propionibacteriaceae	Propioniciclava	Propioniciclava sp. MC1595
MAG_0013	Human	88.17	2.12	0	1950477	30911	Bacillota	Bacilli	Lactobacillales	Enterococcaceae
MAG_0014	Human	90.33	0	0	2674947	19845	Bacillota	Clostridia	Lachnospirales	Lachnospiraceae	Blautia	Blautia wexlerae
MAG_0015	Human	78.91	0.87	0	3350351	11327	Actinomycetota	Actinomycetes	Propionibacteriales	Propionibacteriaceae	Tessaracoccus
MAG_0016	Human	100	0.63	0	2326616	65650	Bacillota	Negativicutes	Selenomonadales	Selenomonadaceae	Megamonas	Megamonas funiformis
MAG_0017	Human	93.42	0.63	0	3352088	44238	Pseudomonadota	Betaproteobacteria	Burkholderiales	Comamonadaceae	Diaphorobacter	Diaphorobacter limosus
MAG_0018	Human	64.66	0	0	2150049	31084	Bacillota	Bacilli	Lactobacillales	Aerococcaceae
MAG_0019	Human	98.55	1.82	0	2123715	41606	Bacillota	Bacilli	Lactobacillales	Carnobacteriaceae	Jeotgalibaca	Jeotgalibaca porci
MAG_0020	Human	62.95	0	0	1560119	4099	Bacillota	Clostridia	Lachnospirales	Lachnospiraceae
MAG_0021	Human	54.12	0	0	728437	13108	Candidatus Saccharimonadota
MAG_0022	Human	98.19	0.71	0	2750182	101462	Pseudomonadota	Gammaproteobacteria	Lysobacterales	Lysobacteraceae
MAG_0023	Human	84.07	4.79	35.29	4750228	95378	Bacteroidota	Bacteroidia	Bacteroidales	Bacteroidaceae
MAG_0024	Human	59.92	0.27	0	1373126	4027	Bacillota	Bacilli	Lactobacillales	Enterococcaceae	Enterococcus
MAG_0025	Human	97.92	0.04	0	2083760	219882	Pseudomonadota	Betaproteobacteria	Burkholderiales	Comamonadaceae
MAG_0026	Human	94.03	1	50	4431026	17444	Pseudomonadota	Gammaproteobacteria	Enterobacterales	Enterobacteriaceae
MAG_0027	Human	100	0.63	0	2825013	33617	Bacillota	Negativicutes	Selenomonadales	Selenomonadaceae
MAG_0028	Human	96.34	1.22	0	3516471	14564	Actinomycetota	Coriobacteriia	Eggerthellales	Eggerthellaceae	Eggerthella	Eggerthella lenta
MAG_0029	Human	97.6	0.96	0	2095391	100371	Bacteroidota	Bacteroidia	Bacteroidales	Rikenellaceae
MAG_0030	Human	88.16	1.05	0	2284295	4623	Bacillota	Clostridia	Peptostreptococcales	Peptostreptococcaceae	Peptacetobacter	Peptacetobacter hiranonis
MAG_0031	Human	71.7	2.4	35.71	3056992	3751	Pseudomonadota	Gammaproteobacteria	Enterobacterales	Enterobacteriaceae
MAG_0032	Human	97.96	0	0	3126515	105401	Verrucomicrobiota	Verrucomicrobiia	Verrucomicrobiales	Akkermansiaceae
MAG_0033	Human	54.02	4.39	33.33	2146091	9343	Bacillota	Clostridia	Lachnospirales	Lachnospiraceae
MAG_0034	Human	74.59	0	0	3629173	38883	Bacteroidota	Bacteroidia	Bacteroidales
MAG_0035	Human	88.01	0.13	0	2654675	34346	Bacillota	Clostridia
MAG_0036	Human	91.11	0	0	4886852	17166	Bacillota	Clostridia	Lachnospirales	Lachnospiraceae	Enterocloster	Enterocloster bolteae
MAG_0037	Human	97.09	0	0	2352941	40820	Bacillota	Clostridia	Lachnospirales	Lachnospiraceae
MAG_0038	Human	89.72	1.13	0	3530490	43763	Bacteroidota	Bacteroidia	Bacteroidales	Bacteroidaceae	Phocaeicola	Phocaeicola vulgatus
MAG_0039	Human	95.07	0	0	2025655	18985	Bacillota	Clostridia	Eubacteriales	Oscillospiraceae	Faecalibacterium	Faecalibacterium prausnitzii
MAG_0040	Human	59.07	0.79	0	2284931	2791	Bacillota	Erysipelotrichia	Erysipelotrichales	Erysipelotrichaceae
MAG_0041	Human	95.51	0.32	0	2918997	55298	Bacillota	Clostridia
MAG_0042	Human	87.16	1.93	0	3015108	5554	Bacillota	Clostridia	Eubacteriales	Oscillospiraceae	Ruthenibacterium	Ruthenibacterium lactatiformans
MAG_0043	Human	95.15	3.46	16.67	4986749	52523	Bacteroidota	Bacteroidia	Bacteroidales	Bacteroidaceae	Bacteroides	Bacteroides caccae
MAG_0044	Human	95.42	0	0	2216933	17599	Pseudomonadota	Betaproteobacteria	Burkholderiales	Sutterellaceae
MAG_0045	Human	98.78	1.7	16.67	2052974	32760	Bacillota	Negativicutes	Acidaminococcales	Acidaminococcaceae
MAG_0046	Human	97.3	0	0	2788016	63781	Bacillota	Clostridia	Lachnospirales	Lachnospiraceae
MAG_0047	Human	66.35	0.64	25	1470265	4571	Bacillota	Bacilli	Lactobacillales	Streptococcaceae	Lactococcus	Lactococcus garvieae
MAG_0048	Human	66.35	0.16	0	1683968	14737	Bacillota	Clostridia	Eubacteriales	Oscillospiraceae	Faecalibacterium	Faecalibacterium prausnitzii
MAG_0049	Human	82.22	2.74	0	1771717	5432	Actinomycetota	Coriobacteriia	Coriobacteriales	Coriobacteriaceae	Collinsella	Collinsella aerofaciens
MAG_0050	Human	95.87	0	0	2598827	50591	Bacillota	Clostridia	Lachnospirales	Lachnospiraceae	unclassified Lachnospiraceae	Lachnospiraceae bacterium
MAG_0051	Human	73.67	1.89	50	3918679	9640	Pseudomonadota	Gammaproteobacteria	Enterobacterales	Enterobacteriaceae
MAG_0052	Human	91.71	1.57	0	2308656	5932	Bacillota	Bacilli	Lactobacillales	Lactobacillaceae	Companilactobacillus
MAG_0053	Human	91.8	2.22	0	2152793	13079	Bacillota	Negativicutes	Acidaminococcales	Acidaminococcaceae	Phascolarctobacterium	Phascolarctobacterium faecium
MAG_0054	Human	64.14	0	0	4419942	6476	Pseudomonadota	Gammaproteobacteria	Enterobacterales	Enterobacteriaceae
MAG_0055	Human	56.9	0	0	714944	17580	Bacillota	Bacilli	Lactobacillales	Lactobacillaceae
MAG_0056	Human	84	1.85	0	2383034	17238	Bacillota	Clostridia	Lachnospirales	Lachnospiraceae
MAG_0057	Human	72.14	4.31	5.88	1957377	9858	Bacillota	Clostridia
MAG_0058	Human	94.45	0	0	2727284	28976	Bacillota	Clostridia	Peptostreptococcales	Peptostreptococcaceae	Romboutsia	Romboutsia ilealis
MAG_0059	Human	89.83	0.73	0	1716481	15295	Bacillota	Bacilli	Lactobacillales	Streptococcaceae	Streptococcus
MAG_0060	Human	59.07	1.06	0	1472081	2524	Bacillota	Clostridia	Lachnospirales	Lachnospiraceae
MAG_0061	Human	98.87	0	0	2734053	66084	Bacillota	Clostridia	Lachnospirales	Lachnospiraceae		Lachnospiraceae bacterium
MAG_0062	Human	94.92	0.06	0	1940879	75809	Bacillota	Clostridia	Eubacteriales
MAG_0063	Human	75.9	0	0	1334736	5836
MAG_0064	Human	72.03	0.11	0	2031389	16180	Bacillota	Clostridia	Lachnospirales	Lachnospiraceae
MAG_0065	Human	92.29	0.62	0	3484667	44320	Bacteroidota	Bacteroidia	Bacteroidales	Bacteroidaceae
MAG_0066	Human	65.67	0	0	3055606	9230	Bacteroidota	Bacteroidia	Bacteroidales	Prevotellaceae
MAG_0067	Human	100	0.9	0	2039166	66574	Bacillota	Negativicutes	Acidaminococcales	Acidaminococcaceae
MAG_0068	Human	94.46	0	0	2503661	36079	Bacillota	Clostridia	Lachnospirales	Lachnospiraceae
MAG_0069	Human	87.15	2.12	0	2168574	13442	Bacillota
MAG_0070	Human	77.46	0.76	0	3414779	5402	Pseudomonadota	Gammaproteobacteria	Enterobacterales	Enterobacteriaceae
MAG_0071	Human	94.46	1.45	0	2775058	34217	Bacillota	Clostridia	Lachnospirales	Lachnospiraceae	unclassified Lachnospiraceae	Lachnospiraceae bacterium GAM79
MAG_0072	Human	89.73	0.31	0	2714027	22515	Bacteroidota	Bacteroidia	Bacteroidales
MAG_0073	Human	95.39	1.88	0	3366916	25737
MAG_0074	Human	59.45	0	0	1764325	10717	Bacillota	Clostridia	Eubacteriales	Oscillospiraceae	Faecalibacterium	Faecalibacterium prausnitzii
MAG_0075	Human	92.1	0.81	0	1950779	21354	Actinomycetota	Coriobacteriia	Coriobacteriales	Coriobacteriaceae	Collinsella	Collinsella aerofaciens
MAG_0076	Human	94.03	0	0	2052353	17455	Bacillota
MAG_0077	Human	93.87	0	0	2592472	18475	Bacteroidota	Bacteroidia	Bacteroidales
MAG_0078	Human	77.42	1.07	0	1537221	7761	Bacillota	Clostridia	Eubacteriales
MAG_0079	Human	66.67	0.19	0	1761976	13727	Bacteroidota	Bacteroidia	Bacteroidales
MAG_0080	Human	96.06	2.42	0	2487524	50436	Bacillota	Clostridia	Lachnospirales	Lachnospiraceae
MAG_0081	Human	98.79	1.61	0	2328889	98032	Actinomycetota	Coriobacteriia	Coriobacteriales	Coriobacteriaceae
MAG_0082	Human	78.61	1.34	0	1760954	3834
MAG_0083	Human	99.79	0.63	0	2499298	118499	Bacillota	Negativicutes	Selenomonadales	Selenomonadaceae	Megamonas	Megamonas hypermegale
MAG_0084	Human	95.75	0.84	0	3016493	57243
MAG_0085	Human	94.18	0.34	0	1942597	15237	Actinomycetota	Actinomycetes	Bifidobacteriales	Bifidobacteriaceae	Bifidobacterium	Bifidobacterium bifidum
MAG_0086	Human	95.25	0.63	0	2771449	40073	Bacillota	Clostridia
MAG_0087	Human	85.42	0.88	25	4317484	11782	Bacteroidota	Bacteroidia	Bacteroidales	Bacteroidaceae	Phocaeicola
MAG_0088	Human	65.82	2.63	100	2271312	9408	Bacillota	Clostridia
MAG_0089	Human	97.49	0.9	0	1965416	45495	Bacillota
MAG_0090	Human	98.09	0.72	0	3402016	38819	Bacillota	Clostridia	Lachnospirales	Lachnospiraceae
MAG_0091	Human	94.64	0	0	2472495	7941	Bacteroidota	Bacteroidia	Bacteroidales	Prevotellaceae
MAG_0092	Human	92.62	0.71	0	1736684	20364	Bacillota	Clostridia	Eubacteriales	Oscillospiraceae	Ruminococcus	Ruminococcus bovis
MAG_0093	Human	91.29	0	0	2501340	15762	Bacillota	Clostridia
MAG_0094	Human	66.02	3.58	0	1729482	3772	Actinomycetota	Coriobacteriia	Coriobacteriales	Coriobacteriaceae	Collinsella	Collinsella aerofaciens
MAG_0095	Human	72.77	1.21	0	1685969	8731	Actinomycetota	Actinomycetes	Bifidobacteriales	Bifidobacteriaceae	Bifidobacterium	Bifidobacterium pseudocatenulatum
MAG_0096	Human	92.7	0	0	2036503	25518	Bacillota	Clostridia	Lachnospirales	Lachnospiraceae
MAG_0097	Human	89.03	0.7	0	1789081	20850
MAG_0098	Human	83.66	1.95	33.33	2091670	10697	Bacillota	Clostridia	Lachnospirales	Lachnospiraceae		Lachnospiraceae bacterium
MAG_0099	Human	74.41	1.01	0	1470473	3617
MAG_0100	Human	90.97	0.84	0	3150671	26840	Bacillota	Clostridia
MAG_0101	Human	99.3	1.25	0	2931450	27038
MAG_0102	Human	91.02	0.71	0	2023663	21631	Bacillota
MAG_0103	Human	98.03	0.64	0	2819239	53513	Bacillota	Clostridia	Lachnospirales	Lachnospiraceae
MAG_0104	Human	73.41	2.55	0	2202227	4663	Bacillota	Clostridia	Lachnospirales	Lachnospiraceae
MAG_0105	Human	58.04	1.79	100	1468939	4118	Bacillota	Clostridia	Eubacteriales	Oscillospiraceae
MAG_0106	Human	85.59	0	0	2234925	27723	Bacillota	Clostridia
MAG_0107	Human	93.12	0.93	16.67	3448958	39819	Bacteroidota	Bacteroidia	Bacteroidales	Bacteroidaceae
MAG_0108	Human	97.32	0.02	100	1914932	62215	Bacillota	Clostridia	Eubacteriales
MAG_0109	Human	69.76	0	0	1566315	13411	Bacillota	Clostridia	Eubacteriales	Oscillospiraceae	Faecalibacterium	Faecalibacterium prausnitzii
MAG_0110	Human	68.38	0	0	2175877	21066	Bacillota	Clostridia	Eubacteriales	Oscillospiraceae	Faecalibacterium	Faecalibacterium prausnitzii
MAG_0111	Human	97.12	0	0	2130227	36276	Bacillota	Clostridia	Lachnospirales	Lachnospiraceae
MAG_0112	Human	76.63	1.05	0	1550638	9372	Bacillota	Clostridia	Eubacteriales
MAG_0113	Human	94.7	0.19	50	3889907	27343	Pseudomonadota	Gammaproteobacteria	Enterobacterales	Enterobacteriaceae
MAG_0114	Human	97.1	1.74	40	7024454	53131	Bacillota	Clostridia
MAG_0115	Human	98.36	0	0	2360453	67974	Bacillota	Clostridia	Eubacteriales	Oscillospiraceae
MAG_0116	Human	60.6	0.31	0	2830281	4724	Bacteroidota	Bacteroidia	Bacteroidales	Bacteroidaceae	Bacteroides	Bacteroides caccae
MAG_0117	Human	76.78	0.63	0	1746422	3732	Bacillota	Negativicutes	Veillonellales	Veillonellaceae
MAG_0118	Human	99.42	0	0	2659479	61194	Bacillota	Clostridia
MAG_0119	Human	94.6	0.63	0	2415160	54023
MAG_0120	Human	92.99	1.4	0	1741738	9998
MAG_0121	Human	97.65	0.19	0	4991361	98931	Bacteroidota	Bacteroidia	Bacteroidales	Bacteroidaceae
MAG_0122	Human	93.12	0.67	0	1962329	60037	Bacillota	Clostridia	Eubacteriales
MAG_0123	Human	95.91	1.13	0	5215982	47880	Bacteroidota	Bacteroidia	Bacteroidales	Bacteroidaceae	Phocaeicola
MAG_0124	Human	59.43	1.79	0	1744001	7966	Bacillota	Clostridia	Eubacteriales	Oscillospiraceae	Faecalibacterium	Faecalibacterium prausnitzii
MAG_0125	Human	95.88	0.35	0	2383132	18234	Bacteroidota	Bacteroidia	Bacteroidales
MAG_0126	Human	81.31	0.36	0	2589838	18329	Bacillota	Clostridia	Lachnospirales	Lachnospiraceae
MAG_0127	Human	100	0.63	0	3219506	58767	Bacillota	Negativicutes	Selenomonadales	Selenomonadaceae
MAG_0128	Human	92.7	1.21	0	2415991	73207	Bacillota	Clostridia	Lachnospirales	Lachnospiraceae
MAG_0129	Human	81.21	0.34	0	4265750	39294	Bacteroidota	Bacteroidia	Bacteroidales	Bacteroidaceae	Phocaeicola	Phocaeicola vulgatus
MAG_0130	Human	78.39	2.8	0	1681129	6884	Actinomycetota	Coriobacteriia	Coriobacteriales	Coriobacteriaceae	Collinsella	Collinsella aerofaciens
MAG_0131	Human	96.55	3.76	25	3650492	39735	Bacillota	Clostridia	Lachnospirales	Lachnospiraceae
MAG_0132	Human	94.32	0.26	0	1519215	15853	Bacillota	Bacilli	Lactobacillales	Streptococcaceae	Streptococcus
MAG_0133	Human	98.25	0	0	2149313	25747	Bacillota	Clostridia	Peptostreptococcales	Peptostreptococcaceae	Peptacetobacter	Peptacetobacter hiranonis
MAG_0134	Human	100	0	0	2637115	104118	Bacillota	Clostridia	Eubacteriales	Oscillospiraceae
MAG_0135	Human	99.17	0.75	20	3080864	17641	Bacteroidota	Bacteroidia	Bacteroidales
MAG_0136	Human	91.25	0.52	33.33	2892889	25348
MAG_0137	Human	76.83	0.81	0	1719518	13796	Actinomycetota	Coriobacteriia	Coriobacteriales	Coriobacteriaceae	Collinsella	Collinsella aerofaciens
MAG_0138	Human	84.08	0.1	60	2121628	20781	Bacillota	Clostridia
MAG_0139	Human	72.15	1.69	0	2442054	11494
MAG_0140	Human	98.88	1.12	0	2651988	52819	Fusobacteriota	Fusobacteriia	Fusobacteriales	Fusobacteriaceae
MAG_0141	Human	72.37	0.22	0	1547653	5222	Bacillota	Clostridia	Eubacteriales	Oscillospiraceae
MAG_0142	Human	93.94	0.12	0	3353964	57287	Bacillota	Clostridia	Lachnospirales	Lachnospiraceae
MAG_0143	Human	94.34	1.69	28.57	3224959	17878	Bacillota	Clostridia	Lachnospirales	Lachnospiraceae
MAG_0144	Human	67.37	1.16	0	1485560	5096	Bacillota
MAG_0145	Human	90.98	1.23	66.67	2058728	38060	Bacillota	Clostridia
MAG_0146	Human	98.22	0.2	0	4396987	76000	Pseudomonadota	Gammaproteobacteria	Enterobacterales	Enterobacteriaceae	Escherichia	Escherichia coli
MAG_0147	Human	95.17	0	0	2261867	26544	Bacillota	Clostridia	Lachnospirales	Lachnospiraceae
MAG_0148	Human	99.4	0.9	0	2197988	32160	Bacillota	Negativicutes	Acidaminococcales	Acidaminococcaceae
MAG_0149	Human	86.28	0.63	0	2293604	15677	Bacillota	Clostridia
MAG_0150	Human	99.45	0.12	0	3103678	16201	Bacteroidota	Bacteroidia	Bacteroidales
MAG_0151	Human	60.26	1.47	25	1330118	2594	Bacillota	Negativicutes	Acidaminococcales	Acidaminococcaceae	Phascolarctobacterium	Phascolarctobacterium faecium
MAG_0152	Human	98.12	0	0	2391840	63419	Actinomycetota	Coriobacteriia	Coriobacteriales
MAG_0153	Human	96.34	0.51	0	4711757	38035	Bacteroidota	Bacteroidia	Bacteroidales	Tannerellaceae	Parabacteroides
MAG_0154	Human	93.51	0	0	2928733	63314	Bacillota	Clostridia	Lachnospirales	Lachnospiraceae
MAG_0155	Human	63.97	0.34	100	2946486	63045	Bacteroidota	Bacteroidia	Bacteroidales	Bacteroidaceae
MAG_0156	Human	55.76	0.96	10	2176454	2743	Pseudomonadota	Gammaproteobacteria	Enterobacterales	Enterobacteriaceae
MAG_0157	Human	64.58	0.39	0	1600786	3853	Bacillota	Clostridia	Lachnospirales	Lachnospiraceae
MAG_0158	Human	99.05	0	0	3626470	105348	Bacillota	Clostridia
MAG_0159	Human	95.63	0.58	0	2989990	41697	Bacillota	Clostridia
MAG_0160	Human	91.9	1.2	0	2592980	10045	Bacillota	Clostridia	Peptostreptococcales	Peptostreptococcaceae	Romboutsia	Romboutsia ilealis
MAG_0161	Human	79.55	0.69	0	2183900	10281	Bacillota	Clostridia	Lachnospirales	Lachnospiraceae
MAG_0162	Human	95.3	3.03	31.25	2528245	42670	Bacillota	Clostridia	Lachnospirales	Lachnospiraceae	Anaerostipes	Anaerostipes hadrus
MAG_0163	Human	100	1.27	0	2362259	64635	Bacillota	Negativicutes	Selenomonadales	Selenomonadaceae
MAG_0164	Human	98.99	1.34	0	2092306	72208	Bacillota
MAG_0165	Human	86.93	0.67	0	1102829	6133	Bacillota	Tissierellia	Tissierellales	Peptoniphilaceae
MAG_0166	Human	59.48	0.39	50	993873	3304	Bacillota
MAG_0167	Human	92.38	1.45	0	2422224	31459	Bacillota	Clostridia	Lachnospirales	Lachnospiraceae		Lachnospiraceae bacterium GAM79
MAG_0168	Human	83.88	1.18	0	2628098	7303	Bacillota	Clostridia
MAG_0169	Human	62.16	0.77	0	1856050	15952	Bacillota	Clostridia
MAG_0170	Human	75.91	2.03	20	1963351	6713	Bacillota
MAG_0171	Human	90.2	0.63	0	1312857	15668	Bacillota	Negativicutes	Veillonellales	Veillonellaceae	Negativicoccus	Negativicoccus massiliensis
MAG_0172	Human	96.74	0	0	1619132	73750	Bacillota	Tissierellia
MAG_0173	Human	97.32	0	0	1798253	42607	Bacillota	Clostridia
MAG_0174	Human	70.95	1.29	0	1236573	49771	Bacillota	Negativicutes	Veillonellales	Veillonellaceae
MAG_0175	Human	66.58	0	0	1633374	50515	Bacteroidota	Bacteroidia	Bacteroidales	Prevotellaceae
MAG_0176	Human	56.27	3.43	11.11	1139581	1855
MAG_0177	Human	95.46	0.16	0	1944165	27945	Bacteroidota	Bacteroidia	Bacteroidales
MAG_0178	Human	97.55	0	0	1381046	35124	Bacillota	Clostridia	Peptostreptococcales	Peptostreptococcaceae		Peptostreptococcaceae bacterium oral taxon 929
MAG_0179	Human	55.17	1.72	0	1352675	27285	Bacillota	Clostridia
MAG_0180	Human	92.89	0.02	100	1815857	12157
MAG_0181	Human	87.8	0.08	33.33	3370118	13405	Pseudomonadota	Gammaproteobacteria	Enterobacterales	Enterobacteriaceae
MAG_0182	Human	56.9	3.45	0	1761095	7260	Bacillota	Clostridia	Lachnospirales	Lachnospiraceae
MAG_0183	Human	88.41	1.05	50	1338558	17873	Bacillota	Tissierellia	Tissierellales	Peptoniphilaceae
MAG_0184	Human	99.93	0	0	1548149	65993	Bacillota	Tissierellia	Tissierellales	Peptoniphilaceae
MAG_0185	Human	99.25	0.12	0	1473216	56162	Campylobacterota	Epsilonproteobacteria	Campylobacterales	Campylobacteraceae
MAG_0186	Human	94.12	0	0	2394726	32240	Bacillota	Clostridia
MAG_0187	Human	98.8	0.94	0	2210787	51412	Bacillota	Negativicutes	Acidaminococcales	Acidaminococcaceae
MAG_0188	Human	59.07	1.98	0	1431787	7536	Bacillota	Tissierellia	Tissierellales	Peptoniphilaceae
MAG_0189	Human	71.77	0.78	33.33	1404898	2829	Actinomycetota	Actinomycetes	Mycobacteriales	Lawsonellaceae	Lawsonella	Lawsonella clevelandensis
MAG_0190	Human	52.73	1.19	16.67	1219709	2041
MAG_0191	Human	57.76	0.94	100	2654607	2770	Bacillota	Erysipelotrichia	Erysipelotrichales	Erysipelotrichaceae
MAG_0192	Human	92.87	0.35	0	2355688	20605	Bacillota	Clostridia	Lachnospirales	Lachnospiraceae		Lachnospiraceae bacterium
MAG_0193	Human	96.1	0.05	0	2477393	49716	Bacteroidota	Bacteroidia	Bacteroidales	Prevotellaceae
MAG_0194	Human	98.32	0.34	0	2107020	38747
MAG_0195	Human	97.75	1.86	0	2228641	10927	Actinomycetota	Coriobacteriia	Coriobacteriales	Coriobacteriaceae	Collinsella	Collinsella aerofaciens
MAG_0196	Human	72.27	1.24	0	1543061	4378	Bacillota
MAG_0197	Human	90.58	0.81	0	2207271	21100	Actinomycetota	Actinomycetes	Mycobacteriales	Corynebacteriaceae	Corynebacterium	Corynebacterium ureicelerivorans
MAG_0198	Human	61.71	0	0	1604688	7554	Actinomycetota	Actinomycetes	Bifidobacteriales	Bifidobacteriaceae	Bifidobacterium	Bifidobacterium longum
MAG_0199	Human	97.9	3.18	5.88	3423451	25924
MAG_0200	Human	99.79	0.63	0	2507352	95760	Bacillota	Negativicutes	Selenomonadales	Selenomonadaceae
MAG_0201	Human	96.26	0.74	0	2542830	23153	Bacteroidota	Bacteroidia	Bacteroidales
MAG_0202	Human	88.59	1.7	42.86	2087149	34667	Actinomycetota	Actinomycetes	Bifidobacteriales	Bifidobacteriaceae	Bifidobacterium	Bifidobacterium pseudocatenulatum
MAG_0203	Human	50.32	0	0	2368845	7653	Bacillota	Clostridia	Lachnospirales	Lachnospiraceae
MAG_0204	Human	98.69	0.63	0	2775825	33439	Bacillota	Clostridia
MAG_0205	Human	94.84	0.21	0	4382171	57430	Bacteroidota	Bacteroidia	Bacteroidales	Bacteroidaceae	Phocaeicola	Phocaeicola vulgatus
MAG_0206	Human	64.84	0.63	0	2230321	35811	Bacillota	Clostridia
MAG_0207	Human	100	0.9	0	2149650	62062	Bacillota
MAG_0208	Human	85.53	0.94	0	2688844	7594	Bacillota
MAG_0209	Human	78.1	0.67	0	1793456	10309	Bacillota	Clostridia	Lachnospirales	Lachnospiraceae	Anaerostipes	Anaerostipes hadrus
MAG_0210	Human	59.56	1.21	0	982920	3284	Bacillota
MAG_0211	Human	75.1	3.51	14.29	1937914	12496	Bacillota	Clostridia	Lachnospirales	Lachnospiraceae
MAG_0212	Human	95.97	0.88	0	2208051	126577	Actinomycetota	Coriobacteriia	Coriobacteriales	Coriobacteriaceae
MAG_0213	Human	91.9	0.12	50	1954127	29730	Actinomycetota	Actinomycetes	Bifidobacteriales	Bifidobacteriaceae	Bifidobacterium	Bifidobacterium bifidum
MAG_0214	Human	99.33	0.67	0	2884166	34443
MAG_0215	Human	89.49	0.69	0	2281365	14940	Bacillota	Clostridia
MAG_0216	Human	68.78	0.18	0	1007993	8807	Bacillota	Clostridia	Peptostreptococcales	Peptostreptococcaceae	Romboutsia	Romboutsia ilealis
MAG_0217	Human	96.52	0.67	0	2594026	24528
MAG_0218	Human	95.93	0.64	0	3128982	38838	Bacillota	Clostridia	Lachnospirales	Lachnospiraceae
MAG_0219	Human	81.53	0	0	2323006	10129	Bacillota
MAG_0220	Human	77.95	2.85	0	2395573	17340	Bacillota	Clostridia
MAG_0221	Human	97.41	0	0	2027722	39850	Actinomycetota	Actinomycetes	Bifidobacteriales	Bifidobacteriaceae	Bifidobacterium	Bifidobacterium bifidum
MAG_0222	Human	100	0.63	0	2616350	124321	Bacillota	Negativicutes	Selenomonadales	Selenomonadaceae
MAG_0223	Human	56.81	1.2	0	1141450	2407	Bacillota
MAG_0224	Human	96.67	1.27	0	2903875	76759	Bacillota	Clostridia
MAG_0225	Human	100	0.9	0	2142315	84995	Bacillota	Negativicutes	Acidaminococcales	Acidaminococcaceae
MAG_0226	Human	98.79	0.81	0	2426160	84318	Actinomycetota	Coriobacteriia	Coriobacteriales	Coriobacteriaceae	Collinsella	Collinsella aerofaciens
MAG_0227	Human	94.36	0.21	33.33	4271926	29032	Bacteroidota	Bacteroidia	Bacteroidales	Bacteroidaceae	Phocaeicola
MAG_0228	Human	75.87	2.31	0	1756834	10760	Actinomycetota	Actinomycetes	Bifidobacteriales	Bifidobacteriaceae	Bifidobacterium	Bifidobacterium pseudocatenulatum
MAG_0229	Human	79.89	1.2	25	2102833	5365	Bacillota	Clostridia	Lachnospirales	Lachnospiraceae
MAG_0230	Human	90.93	0	0	2405949	8277	Bacteroidota	Bacteroidia	Bacteroidales	Prevotellaceae
MAG_0231	Human	89.11	0.95	0	2586733	45670	Bacillota	Clostridia	Lachnospirales	Lachnospiraceae
MAG_0232	Human	74.21	2.63	0	2373975	30977	Bacillota	Clostridia	Lachnospirales	Lachnospiraceae
MAG_0233	Human	98.91	3.15	5.26	3460534	26600
MAG_0234	Human	94.29	1.01	0	3058370	64884	Pseudomonadota	Betaproteobacteria	Burkholderiales	Comamonadaceae
MAG_0235	Human	100	0.63	0	2614325	122561	Bacillota	Negativicutes	Selenomonadales	Selenomonadaceae
MAG_0236	Human	74.8	1.72	0	2157986	9074	Pseudomonadota	Gammaproteobacteria	Moraxellales	Moraxellaceae	Acinetobacter	Acinetobacter sp. SWBY1
MAG_0237	Human	97.58	0.81	0	2194622	118966	Actinomycetota	Coriobacteriia	Coriobacteriales	Coriobacteriaceae
MAG_0238	Human	95.62	0.38	0	2012504	30353	Actinomycetota	Actinomycetes	Bifidobacteriales	Bifidobacteriaceae	Bifidobacterium	Bifidobacterium bifidum
MAG_0239	Human	59.55	0.24	0	1109837	3423	Bacillota
MAG_0240	Human	94.04	0.63	100	2544519	28875	Bacillota	Clostridia
MAG_0241	Human	76.09	0.47	0	2150482	5910	Bacillota
MAG_0242	Human	52.5	0	0	1878414	35776	Bacillota	Clostridia
MAG_0243	Human	93.96	0.75	0	4515043	45970	Bacteroidota	Bacteroidia	Bacteroidales	Bacteroidaceae	Phocaeicola	Phocaeicola vulgatus
MAG_0244	Human	61.26	1.23	50	1525636	8342	Actinomycetota	Actinomycetes	Bifidobacteriales	Bifidobacteriaceae	Bifidobacterium	Bifidobacterium pseudocatenulatum
MAG_0245	Human	96.51	1.91	12.5	3355484	38521	Bacillota	Clostridia	Lachnospirales	Lachnospiraceae
MAG_0246	Human	53.57	3.51	50	1432527	10018	Bacillota	Clostridia
MAG_0247	Human	75.24	0.88	18.18	3323982	8408	Pseudomonadota	Gammaproteobacteria	Enterobacterales	Enterobacteriaceae
MAG_0248	Human	95.29	0.71	0	2481355	9122
MAG_0249	Human	98.8	0.9	0	2095070	61690	Bacillota	Negativicutes	Acidaminococcales	Acidaminococcaceae
MAG_0250	Human	95.85	0	0	2762976	17933	Bacteroidota	Bacteroidia	Bacteroidales
MAG_0251	Human	93.96	2.01	0	2436456	32350	Bacillota	Clostridia	Lachnospirales	Lachnospiraceae	Anaerostipes	Anaerostipes hadrus
MAG_0252	Human	90.87	0	0	2171343	21818	Bacillota	Clostridia	Lachnospirales	Lachnospiraceae
MAG_0253	Human	99.73	0	0	2407845	62356	Actinomycetota	Coriobacteriia	Coriobacteriales
MAG_0254	Human	100	1.27	0	2365719	62993	Bacillota	Negativicutes	Selenomonadales	Selenomonadaceae
MAG_0255	Human	96.51	0.32	0	3214541	58921	Bacillota	Clostridia	Lachnospirales	Lachnospiraceae
MAG_0256	Human	72.66	1.91	0	2915078	5910	Bacteroidota	Bacteroidia	Bacteroidales	Bacteroidaceae	Bacteroides
MAG_0257	Human	97.02	0.51	0	4755838	62618	Bacteroidota	Bacteroidia	Bacteroidales	Tannerellaceae	Parabacteroides
MAG_0258	Human	94.61	0	0	2909259	71823	Bacillota	Clostridia	Lachnospirales	Lachnospiraceae
MAG_0259	Human	97.88	1.34	0	2049482	36943	Bacillota	Clostridia
MAG_0260	Human	78.62	2.07	33.33	3254189	69838	Bacteroidota	Bacteroidia	Bacteroidales	Bacteroidaceae
MAG_0261	Human	82.79	0.63	0	2303777	12902	Bacillota	Clostridia	Lachnospirales	Lachnospiraceae
MAG_0262	Human	96.8	0.24	100	2786199	42203	Bacillota	Clostridia
MAG_0263	Human	79.43	1.95	42.86	1778183	5236	Bacillota	Negativicutes	Acidaminococcales	Acidaminococcaceae	Phascolarctobacterium	Phascolarctobacterium faecium
MAG_0264	Human	88.23	2.89	50	2244735	12013	Bacillota	Clostridia	Lachnospirales	Lachnospiraceae		Lachnospiraceae bacterium
MAG_0265	Human	87.22	0.66	0	1855793	5436	Pseudomonadota	Betaproteobacteria	Burkholderiales	Sutterellaceae
MAG_0266	Human	95.85	1.6	20	1735254	42081	Bacillota	Bacilli	Lactobacillales	Streptococcaceae	Streptococcus
MAG_0267	Human	97.91	0.72	0	3095750	22447	Bacillota	Clostridia	Lachnospirales	Lachnospiraceae
MAG_0268	Human	69.43	0	0	2123974	21179	Bacillota	Clostridia	Eubacteriales	Oscillospiraceae	Faecalibacterium	Faecalibacterium prausnitzii
MAG_0269	Human	98.23	1.1	0	3697453	20170
MAG_0270	Human	79.06	0.96	0	1606247	13504	Bacillota	Bacilli	Lactobacillales	Streptococcaceae	Streptococcus
MAG_0271	Human	93.39	0	0	1669613	11369	Bacillota	Bacilli	Lactobacillales	Lactobacillaceae	Limosilactobacillus
MAG_0272	Human	71.8	0.73	14.29	2042590	6992	Bacillota	Clostridia
MAG_0273	Human	63.91	0	0	1619047	10556	Bacillota	Clostridia	Eubacteriales	Oscillospiraceae	Faecalibacterium	Faecalibacterium prausnitzii
MAG_0274	Human	99.4	0.94	0	1954058	54626	Bacillota	Negativicutes	Acidaminococcales	Acidaminococcaceae
MAG_0275	Human	97.06	0.13	0	3905874	46561	Bacteroidota	Bacteroidia	Bacteroidales
MAG_0276	Human	95.38	0.31	0	4204511	80942	Bacteroidota	Bacteroidia	Bacteroidales	Bacteroidaceae	Phocaeicola	Phocaeicola vulgatus
MAG_0277	Human	95.28	0	0	2206651	28347	Bacillota	Clostridia	Lachnospirales	Lachnospiraceae
MAG_0278	Human	76.88	1.35	16.67	2034343	11617	Bacillota	Clostridia	Lachnospirales	Lachnospiraceae
MAG_0279	Human	96.25	0	0	2451946	57313	Bacteroidota	Bacteroidia	Bacteroidales
MAG_0280	Human	74.22	2.76	31.58	1670934	6771	Bacillota	Bacilli	Lactobacillales	Streptococcaceae	Streptococcus	Streptococcus sp. LPB0220
MAG_0281	Human	96.5	0.94	0	1653865	35011	Bacillota
MAG_0282	Human	97.09	0.81	100	3248467	13299	Actinomycetota	Coriobacteriia	Eggerthellales	Eggerthellaceae	Eggerthella	Eggerthella lenta
MAG_0283	Human	51.9	0	0	2021703	45283	Bacteroidota	Bacteroidia	Bacteroidales	Bacteroidaceae
MAG_0284	Human	95.85	0.07	100	1881846	14482	Actinomycetota	Coriobacteriia	Coriobacteriales
MAG_0285	Human	86.06	0.63	0	2463860	24299	Bacillota	Clostridia	Lachnospirales	Lachnospiraceae
MAG_0286	Human	85.98	1.89	66.67	2524529	5477	Bacillota
MAG_0287	Human	96.74	0	0	4785911	31135	Bacteroidota	Bacteroidia	Bacteroidales	Tannerellaceae	Parabacteroides
MAG_0288	Human	95.3	2.01	0	2539902	31433	Bacillota	Clostridia	Lachnospirales	Lachnospiraceae	Anaerostipes	Anaerostipes hadrus
MAG_0289	Human	96.84	2.85	20	2882508	121675	Bacillota	Clostridia
MAG_0290	Human	99.98	1.5	0	2346729	129695	Bacillota	Negativicutes	Acidaminococcales	Acidaminococcaceae
MAG_0291	Human	97.35	0.4	0	3327912	12716	Bacillota	Clostridia	Eubacteriales	Oscillospiraceae	Flavonifractor	Flavonifractor plautii
MAG_0292	Human	59.01	0	0	1445700	4677	Bacillota	Clostridia
MAG_0293	Human	95.15	1.17	0	3436779	58486	Bacillota	Clostridia	Lachnospirales	Lachnospiraceae
MAG_0294	Human	94.97	1.34	0	1972263	20541	Bacillota	Clostridia
MAG_0295	Human	99.73	0	0	2456982	67440	Actinomycetota	Coriobacteriia	Coriobacteriales
MAG_0296	Human	90.24	0.32	0	2665374	51748	Bacillota	Clostridia	Lachnospirales	Lachnospiraceae		Lachnospiraceae bacterium
MAG_0297	Human	97.27	0	0	2093755	19608	Bacillota	Clostridia	Eubacteriales	Oscillospiraceae	Faecalibacterium	Faecalibacterium prausnitzii
MAG_0298	Human	55.7	0.71	0	3293630	5423	Bacillota	Clostridia	Lachnospirales	Lachnospiraceae	Enterocloster	Enterocloster bolteae
MAG_0299	Human	55.01	2.22	20	1624256	4923	Bacillota	Clostridia	Eubacteriales	butyrate-producing bacterium SM4/1
MAG_0300	Human	94.94	0	0	3026458	52271	Bacillota	Clostridia	Lachnospirales	Lachnospiraceae
MAG_0301	Human	84.03	0	0	2402308	13982	Bacillota	Clostridia	Lachnospirales	Lachnospiraceae
MAG_0302	Human	97.05	0.32	0	2480745	134015	Bacillota	Clostridia	Lachnospirales	Lachnospiraceae
MAG_0303	Human	88.8	1.28	33.33	4099912	20786	Bacteroidota	Bacteroidia	Bacteroidales	Bacteroidaceae	Bacteroides
MAG_0304	Human	93.16	0	0	2265247	39744	Bacillota	Clostridia
MAG_0305	Human	100	1.27	0	2668795	62997	Bacillota	Negativicutes	Selenomonadales	Selenomonadaceae
MAG_0306	Human	90.49	1.35	0	2722065	42154
MAG_0307	Human	85.3	1.5	20	1974672	7985	Bacillota	Clostridia	Eubacteriales	Oscillospiraceae
MAG_0308	Human	95.87	0	0	2824701	83753	Bacillota	Clostridia
MAG_0309	Human	95.58	0.32	0	2938107	66267	Bacillota	Clostridia	Lachnospirales	Lachnospiraceae
MAG_0310	Human	94.88	0.19	0	2537772	18465	Bacteroidota	Bacteroidia	Bacteroidales	Prevotellaceae
MAG_0311	Human	98.2	0.9	0	2081225	52149	Bacillota
MAG_0312	Human	98.94	0.07	0	2939979	55541	Bacillota	Clostridia	Peptostreptococcales	Peptostreptococcaceae
MAG_0313	Human	98.66	3.91	0	4955019	14223	Bacillota	Clostridia	Lachnospirales	Lachnospiraceae	Anaerostipes	Anaerostipes hadrus
MAG_0314	Human	62.74	0.94	0	2250034	3828	Bacillota
MAG_0315	Human	59.65	2.63	0	2766255	6625	Bacillota	Clostridia	Lachnospirales	Lachnospiraceae
MAG_0316	Human	90.91	0.81	0	2013031	37643	Actinomycetota	Coriobacteriia	Coriobacteriales	Coriobacteriaceae	Collinsella	Collinsella aerofaciens
MAG_0317	Human	95.86	1.48	0	2269170	28197	Bacillota	Negativicutes	Selenomonadales	Selenomonadaceae
MAG_0318	Human	62.63	1.75	0	1912390	14889	Bacillota	Clostridia
MAG_0319	Human	99.19	0.09	0	2263971	55575	Actinomycetota	Coriobacteriia	Coriobacteriales
MAG_0320	Human	89.8	0	0	1580368	8414	Bacillota	Clostridia	Eubacteriales
MAG_0321	Human	87.83	0.54	28.57	3620566	8415	Pseudomonadota	Gammaproteobacteria	Enterobacterales	Enterobacteriaceae
MAG_0322	Human	50.49	0	0	1820353	20128	Bacillota	Clostridia
MAG_0323	Human	93.31	0.57	0	2321016	11970	Bacillota	Clostridia	Eubacteriales	Oscillospiraceae	Ruminococcus	Ruminococcus bicirculans (ex Wegman et al. 2014)
MAG_0324	Human	64.39	0	0	1945802	14976	Bacillota	Clostridia	Lachnospirales	Lachnospiraceae		Lachnospiraceae bacterium
MAG_0325	Human	97.33	2.1	0	2408751	41415	Bacillota	Negativicutes	Acidaminococcales	Acidaminococcaceae	Phascolarctobacterium	Phascolarctobacterium faecium
MAG_0326	Human	78.82	1.29	0	2380887	7627	Bacillota	Clostridia	Lachnospirales	Lachnospiraceae
MAG_0327	Human	96.96	0.62	0	3448874	86076	Bacteroidota	Bacteroidia	Bacteroidales	Bacteroidaceae
MAG_0328	Human	100	1.27	0	2507768	57141	Bacillota	Negativicutes	Selenomonadales	Selenomonadaceae
MAG_0329	Human	83.06	0.63	100	2276283	11019	Bacillota	Clostridia	Lachnospirales	Lachnospiraceae
MAG_0330	Human	97.47	0	0	2835217	138544	Bacillota	Clostridia
MAG_0331	Human	98.82	0.28	0	4527540	60147	Pseudomonadota	Gammaproteobacteria	Enterobacterales	Enterobacteriaceae
MAG_0332	Human	97.26	0	0	3114142	66216	Bacillota	Clostridia	Lachnospirales	Lachnospiraceae
MAG_0333	Human	94.63	0	0	2054960	29038	Actinomycetota	Coriobacteriia	Coriobacteriales
MAG_0334	Human	90.31	1.15	0	4460392	19860	Bacteroidota	Bacteroidia	Bacteroidales	Tannerellaceae	Parabacteroides
MAG_0335	Human	88.1	3.14	11.76	4467044	17330	Bacteroidota	Bacteroidia	Bacteroidales
MAG_0336	Human	98.66	2.82	0	2974342	38486	Bacillota	Clostridia	Lachnospirales	Lachnospiraceae	Anaerostipes	Anaerostipes hadrus
MAG_0337	Human	66.32	3.49	6.25	1876658	27070
MAG_0338	Human	54.75	0.75	0	2523083	44365	Bacteroidota	Bacteroidia	Bacteroidales	Bacteroidaceae	Phocaeicola	Phocaeicola vulgatus
MAG_0339	Human	85.9	0	0	2544113	10692	Bacillota
MAG_0340	Human	97.62	0	0	2007470	26586	Actinomycetota	Actinomycetes	Bifidobacteriales	Bifidobacteriaceae	Bifidobacterium	Bifidobacterium bifidum
MAG_0341	Human	91.49	0	0	2394895	8007	Bacteroidota	Bacteroidia	Bacteroidales	Prevotellaceae
MAG_0342	Human	100	0.71	50	2485324	45091	Bacillota	Negativicutes	Selenomonadales	Selenomonadaceae	Megamonas	Megamonas hypermegale
MAG_0343	Human	99.19	0.81	0	2421919	84328	Actinomycetota	Coriobacteriia	Coriobacteriales	Coriobacteriaceae
MAG_0344	Human	57.25	2.38	54.84	2230181	2647	Pseudomonadota	Gammaproteobacteria	Enterobacterales	Enterobacteriaceae
MAG_0345	Human	92.93	0.95	0	2427376	62115	Bacillota	Clostridia
MAG_0346	Human	98.8	0.9	0	2063643	53275	Bacillota	Negativicutes	Acidaminococcales	Acidaminococcaceae
MAG_0347	Human	77.21	0.32	0	2258159	30072	Bacillota	Clostridia
MAG_0348	Human	97.61	0.67	0	2756810	17294
MAG_0349	Human	52.77	4.24	9.09	1449492	5150	Actinomycetota	Actinomycetes	Bifidobacteriales	Bifidobacteriaceae	Bifidobacterium	Bifidobacterium pseudocatenulatum
MAG_0350	Human	98.17	1.47	0	4071188	40559	Bacillota	Clostridia	Lachnospirales	Lachnospiraceae
MAG_0351	Human	90.61	0.25	100	4295964	24773	Bacteroidota	Bacteroidia	Bacteroidales	Bacteroidaceae	Bacteroides	Bacteroides fragilis
MAG_0352	Human	87.44	1.42	100	4177064	6824	Bacillota
MAG_0353	Human	90.02	0.36	33.33	2126187	49312	Bacillota	Clostridia	Lachnospirales	Lachnospiraceae
MAG_0354	Human	57.7	0	0	2275731	10737	Bacillota	Clostridia	Lachnospirales	Lachnospiraceae
MAG_0355	Human	73.1	0.86	100	4401808	56484	Bacteroidota	Bacteroidia	Bacteroidales	Bacteroidaceae	Bacteroides	Bacteroides caccae
MAG_0356	Human	57.35	0.88	0	1877777	6770	Bacillota	Clostridia
MAG_0357	Human	96.08	0.89	41.18	4142114	27003	Pseudomonadota	Gammaproteobacteria	Enterobacterales	Enterobacteriaceae
MAG_0358	Human	73.25	0	0	1985319	8908	Bacillota	Clostridia	Eubacteriales	Oscillospiraceae	Flavonifractor	Flavonifractor plautii
MAG_0359	Human	73.62	0	0	3896778	41945	Bacteroidota	Bacteroidia	Bacteroidales	Bacteroidaceae	Bacteroides
MAG_0360	Human	93.09	0	0	3980554	14957	Thermodesulfobacteriota	Desulfovibrionia	Desulfovibrionales	Desulfovibrionaceae
MAG_0361	Human	65	0	0	4893082	40577	Pseudomonadota	Gammaproteobacteria	Enterobacterales	Enterobacteriaceae
MAG_0362	Human	99.14	0.63	0	2273284	54810	Bacillota	Negativicutes	Selenomonadales	Selenomonadaceae
MAG_0363	Human	81.9	1.28	25	3775130	7644	Bacteroidota	Bacteroidia	Bacteroidales	Tannerellaceae	Parabacteroides
MAG_0364	Human	98.08	0.36	0	2816756	72599	Bacillota	Clostridia
MAG_0365	Human	98.88	1.12	0	2595303	73592	Fusobacteriota	Fusobacteriia	Fusobacteriales	Fusobacteriaceae
MAG_0366	Human	85.18	0.19	0	3298971	17544	Bacteroidota	Bacteroidia	Bacteroidales	Bacteroidaceae
MAG_0367	Human	92.72	0	0	3237647	8248	Actinomycetota	Coriobacteriia	Eggerthellales	Eggerthellaceae	Eggerthella	Eggerthella lenta
MAG_0368	Human	99.04	0.96	0	2314132	29772	Bacteroidota	Bacteroidia	Bacteroidales	Rikenellaceae
MAG_0369	Human	66.38	0	0	2076109	4586	Bacillota	Clostridia	Eubacteriales	Clostridiaceae	Clostridium	Clostridium perfringens
MAG_0370	Human	95.19	0.97	66.67	2467663	26075	Bacillota	Clostridia
MAG_0371	Human	97.96	0	0	2518244	45577	Bacillota	Clostridia	Eubacteriales	Oscillospiraceae	Faecalibacterium	Faecalibacterium prausnitzii
MAG_0372	Human	87.69	0	0	2490187	16301	Bacillota	Clostridia	Lachnospirales	Lachnospiraceae
MAG_0373	Human	59.2	2.57	0	1727136	35271	Bacillota	Clostridia
MAG_0374	Human	58.03	0	0	1105499	4302	Actinomycetota	Actinomycetes	Bifidobacteriales	Bifidobacteriaceae	Bifidobacterium	Bifidobacterium bifidum
MAG_0375	Human	90.45	3.73	0	5830574	38825	Bacillota	Clostridia
MAG_0376	Human	92.98	4.39	23.08	2415808	25357	Bacillota	Clostridia	Lachnospirales	Lachnospiraceae	Anaerostipes	Anaerostipes hadrus
MAG_0377	Human	98.09	0.48	100	2483988	40880	Bacillota	Clostridia	Lachnospirales	Lachnospiraceae		Lachnospiraceae bacterium
MAG_0378	Human	75.44	0.69	0	1257680	8290	Bacillota	Bacilli	Lactobacillales	Streptococcaceae	Streptococcus	Streptococcus thermophilus
MAG_0379	Human	99.09	0.23	0	2232891	237515	Actinomycetota	Actinomycetes	Bifidobacteriales	Bifidobacteriaceae
MAG_0380	Human	82.03	1.32	20	1497261	5214	Bacillota	Negativicutes	Veillonellales	Veillonellaceae	Veillonella	Veillonella parvula
MAG_0381	Human	58.04	0	0	2046194	11333	Bacillota	Clostridia	Eubacteriales	Oscillospiraceae	Faecalibacterium	Faecalibacterium prausnitzii
MAG_0382	Human	63.12	3.64	0	1845326	4179	Bacillota	Clostridia	Eubacteriales	Clostridiales bacterium CCNA10
MAG_0383	Human	65.77	1.25	0	1079822	2677	Bacillota	Negativicutes	Veillonellales	Veillonellaceae
MAG_0384	Human	94.34	0	0	3656950	35278	Bacillota	Erysipelotrichia	Erysipelotrichales	Erysipelotrichaceae
MAG_0385	Human	95.18	0.78	0	2486718	20749	Pseudomonadota	Betaproteobacteria	Burkholderiales	Sutterellaceae
MAG_0386	Human	90.14	0.38	0	1490600	12561	Bacillota	Bacilli	Lactobacillales	Streptococcaceae	Lactococcus	Lactococcus garvieae
MAG_0387	Human	82.39	3.68	25	3111094	57069	Bacteroidota	Bacteroidia	Bacteroidales	Bacteroidaceae
MAG_0388	Human	91.84	0.92	0	2364778	26223	Bacillota	Clostridia	Lachnospirales	Lachnospiraceae
MAG_0389	Human	56.77	0.81	0	1014844	5678	Actinomycetota	Coriobacteriia	Coriobacteriales	Coriobacteriaceae	Collinsella	Collinsella aerofaciens
MAG_0390	Human	90.18	0	0	2350220	51226	Bacillota	Clostridia
MAG_0391	Human	94.77	2.37	14.29	3168858	28691	Bacillota	Bacilli	Bacillales
MAG_0392	Human	92.95	0.04	0	3906318	23030	Pseudomonadota	Gammaproteobacteria	Enterobacterales	Enterobacteriaceae
MAG_0393	Human	85.34	0.77	25	2488058	7452	Bacteroidota	Bacteroidia	Bacteroidales	Prevotellaceae
MAG_0394	Human	61.05	0	0	1742832	12761	Bacillota	Clostridia
MAG_0395	Human	100	0.9	0	1667272	100573	Bacillota	Negativicutes	Acidaminococcales	Acidaminococcaceae
MAG_0396	Human	59.94	1.27	0	1352740	5279	Bacillota	Negativicutes	Selenomonadales	Selenomonadaceae	Megamonas	Megamonas hypermegale
MAG_0397	Human	52.93	0	0	2295783	11448	Bacillota	Bacilli	Bacillales
MAG_0398	Human	69.47	0	0	1944649	7492	Pseudomonadota	Gammaproteobacteria	Moraxellales	Moraxellaceae	Acinetobacter
MAG_0399	Human	97.32	0	0	1705641	49065	Bacillota	Clostridia
MAG_0400	Human	95.33	1.7	12.5	3010920	23375
MAG_0401	Human	93.98	2.66	37.5	2799311	24347	Bacillota	Clostridia	Eubacteriales	Oscillospiraceae	Faecalibacterium	Faecalibacterium prausnitzii
MAG_0402	Human	67.24	1.72	100	2949067	23455	Bacteroidota	Bacteroidia	Bacteroidales	Bacteroidaceae
MAG_0403	Human	97.99	0.34	0	1872064	78288
MAG_0404	Human	96.2	0.9	0	4432083	76126	Bacteroidota	Bacteroidia	Bacteroidales	Bacteroidaceae	Phocaeicola	Phocaeicola vulgatus
MAG_0405	Human	87.78	1.44	0	2391655	12451	Bacteroidota	Bacteroidia	Bacteroidales	Rikenellaceae
MAG_0406	Human	97.99	0.34	0	1829759	47902
MAG_0407	Human	95.28	0.7	0	3026561	54543	Bacteroidota	Bacteroidia	Bacteroidales	Bacteroidaceae
MAG_0408	Human	99.16	1.36	0	2691208	36377	Bacillota	Negativicutes	Selenomonadales	Selenomonadaceae
MAG_0409	Human	83.47	2.85	0	3879355	18994	Bacillota	Clostridia
MAG_0410	Human	95.29	0.48	81.82	4583279	39777	Bacteroidota	Bacteroidia	Bacteroidales	Bacteroidaceae	Phocaeicola	Phocaeicola dorei
MAG_0411	Human	81.54	1.25	0	1894425	6576	Pseudomonadota	Betaproteobacteria	Burkholderiales	Sutterellaceae
MAG_0412	Human	97.51	0.59	0	2835545	29370	Thermodesulfobacteriota	Desulfovibrionia	Desulfovibrionales	Desulfovibrionaceae	Desulfovibrio	Desulfovibrio piger
MAG_0413	Human	91.22	0.78	20	4050993	9775	Pseudomonadota	Gammaproteobacteria	Enterobacterales	Enterobacteriaceae
MAG_0414	Human	100	0	0	4609407	68896	Bacillota	Erysipelotrichia	Erysipelotrichales	Erysipelotrichaceae
MAG_0415	Human	97.22	0.63	0	2878457	81769	Bacillota	Clostridia
MAG_0416	Human	94.15	0.84	0	3033456	31173	Bacillota	Clostridia	Lachnospirales	Lachnospiraceae
MAG_0417	Human	97.6	0	0	2346026	19933	Bacillota	Clostridia	Lachnospirales	Lachnospiraceae
MAG_0418	Human	99.33	0.13	0	3992305	18743	Bacillota	Clostridia	Eubacteriales	Oscillospiraceae	Flavonifractor	Flavonifractor plautii
MAG_0419	Human	52.67	3.28	0	1442359	1790	Actinomycetota	Actinomycetes	Mycobacteriales	Corynebacteriaceae
MAG_0420	Human	93.96	0.98	25	2034473	19531	Actinomycetota	Actinomycetes	Bifidobacteriales	Bifidobacteriaceae	Bifidobacterium	Bifidobacterium pseudocatenulatum
MAG_0421	Human	60.85	0	0	2737672	19970	Bacteroidota	Bacteroidia	Bacteroidales	Bacteroidaceae
MAG_0422	Human	60.74	0.42	0	1495852	2792	Bacillota	Negativicutes	Veillonellales	Veillonellaceae	Megasphaera	Megasphaera hexanoica
MAG_0423	Human	56.25	0.69	66.67	1416071	2467	Bacteroidota	Bacteroidia	Bacteroidales	Prevotellaceae
MAG_0424	Human	55.69	0	0	1097563	2290	Actinomycetota	Coriobacteriia	Coriobacteriales	Coriobacteriaceae	Collinsella	Collinsella aerofaciens
MAG_0425	Human	73.78	2.59	0	2445866	5414	Bacillota	Clostridia	Eubacteriales	Flintibacter	Flintibacter sp. KGMB00164
MAG_0426	Human	96.86	0	0	2513292	36086	Bacillota	Clostridia	Lachnospirales	Lachnospiraceae
MAG_0427	Human	88.09	1.48	21.74	3122961	7951
MAG_0428	Human	98.8	0.6	0	1838965	67574	Bacillota	Negativicutes	Acidaminococcales	Acidaminococcaceae
MAG_0429	Human	95.4	0	0	4677450	45840	Bacteroidota	Bacteroidia	Bacteroidales	Tannerellaceae	Parabacteroides
MAG_0430	Human	95.22	0	0	3997969	59001	Bacillota	Clostridia	Lachnospirales	Lachnospiraceae
MAG_0431	Human	96.36	0	0	2373282	56018	Bacillota	Clostridia
MAG_0432	Human	65.13	1.75	0	2738167	22783	Bacillota	Clostridia
MAG_0433	Human	68.37	2.13	0	1171175	2933
MAG_0434	Human	58.36	0.6	0	1294580	3009	Bacillota	Negativicutes	Veillonellales	Veillonellaceae	Megasphaera	Megasphaera elsdenii
MAG_0435	Human	64.45	1.36	20	1306139	27237	Bacillota	Clostridia	Lachnospirales	Lachnospiraceae
MAG_0436	Human	98.11	0	0	3866702	64390	Bacillota	Erysipelotrichia	Erysipelotrichales	Erysipelotrichaceae
MAG_0437	Human	81.86	0.19	0	3241263	35803	Bacteroidota	Bacteroidia	Bacteroidales	Bacteroidaceae	Phocaeicola	Phocaeicola vulgatus
MAG_0438	Human	92.64	0.24	0	2242237	33262	Bacillota	Clostridia	Lachnospirales	Lachnospiraceae	Lachnospiraceae bacterium
MAG_0439	Human	90.37	0.93	0	2036991	6783	Pseudomonadota	Betaproteobacteria	Burkholderiales	Sutterellaceae
MAG_0440	Human	93.64	1.01	0	2999007	37034
MAG_0441	Human	57.79	0.28	0	2599396	3163	Pseudomonadota	Gammaproteobacteria	Enterobacterales	Enterobacteriaceae
MAG_0442	Human	91.34	0.5	33.33	4392339	61530	Bacteroidota	Bacteroidia	Bacteroidales	Bacteroidaceae	Bacteroides	Bacteroides caccae
MAG_0443	Human	92.2	1.76	0	2388504	72064	Bacillota	Clostridia	Lachnospirales	Lachnospiraceae
MAG_0444	Human	98.8	0.9	0	2130933	72195	Bacillota
MAG_0445	Human	95.85	0.69	0	2173654	26516	Actinomycetota	Actinomycetes	Bifidobacteriales	Bifidobacteriaceae	Bifidobacterium	Bifidobacterium bifidum
MAG_0446	Human	100	0.81	0	2097402	96247	Actinomycetota	Coriobacteriia	Coriobacteriales	Coriobacteriaceae
MAG_0447	Human	66.52	0.04	0	1589274	6097	Bacillota	Clostridia	Lachnospirales	Lachnospiraceae	Lachnospiraceae bacterium
MAG_0448	Human	97.27	0	0	2252439	109616
MAG_0449	Human	99.32	0	0	2594897	46763	Bacillota	Clostridia	Eubacteriales	Oscillospiraceae	Faecalibacterium	Faecalibacterium prausnitzii
MAG_0450	Human	66.64	0.05	0	1539475	2035	Pseudomonadota	Betaproteobacteria	Burkholderiales	Sutterellaceae
MAG_0451	Human	59.56	2.43	0	1878298	2737	Bacillota
MAG_0452	Human	82.7	0.48	0	1958507	14961
MAG_0453	Human	93.11	0.38	0	2278892	18101
MAG_0454	Human	98.99	0	0	2657489	30289	Bacillota	Clostridia	Eubacteriales	Oscillospiraceae	[Eubacterium] siraeum
MAG_0455	Human	58.98	1.01	50	1424709	4748	Bacillota	Clostridia	Lachnospirales	Lachnospiraceae	Anaerostipes	Anaerostipes hadrus
MAG_0456	Human	97.97	1.34	0	2538628	65235	Bacillota	Clostridia	Lachnospirales	Lachnospiraceae
MAG_0457	Human	96.92	0	0	1796155	52672
MAG_0458	Human	63.45	3.45	0	2249766	16786	Bacillota	Clostridia	Lachnospirales	Lachnospiraceae
MAG_0459	Human	99.4	0.94	0	2235656	78252	Bacillota
MAG_0460	Human	97.32	0	0	2564037	16646	Bacillota	Clostridia	Eubacteriales	Oscillospiraceae
MAG_0461	Human	96.69	0.17	100	2456134	21199	Bacillota	Clostridia	Lachnospirales	Lachnospiraceae
MAG_0462	Human	94.65	1.01	0	1809874	65398
MAG_0463	Human	80.47	0.29	0	1992067	71219	Pseudomonadota	Alphaproteobacteria
MAG_0464	Human	97.6	0	0	2478889	55639	Bacillota	Clostridia	Lachnospirales	Lachnospiraceae		Lachnospiraceae bacterium
MAG_0465	Human	97.76	1.89	0	3511642	39311
MAG_0466	Human	53.07	2.2	5.26	2345881	3169	Bacteroidota	Bacteroidia	Bacteroidales	Prevotellaceae
MAG_0467	Human	63.05	1.58	66.67	1452684	5316	Bacillota	Negativicutes	Selenomonadales	Selenomonadaceae	Megamonas	Megamonas hypermegale
MAG_0468	Human	73.02	0.19	0	1869407	3170	Bacillota	Clostridia	Eubacteriales	Oscillospiraceae	Ruminococcus	Ruminococcus bicirculans (ex Wegman et al. 2014)
MAG_0469	Human	94.57	0	0	1738340	32914
MAG_0470	Human	90.5	0.67	0	2291746	20309	Bacillota	Clostridia
MAG_0471	Human	94.95	1.18	0	2101428	26701	Bacillota
MAG_0472	Human	98.32	0	0	2825179	117985	Bacillota	Clostridia	Lachnospirales	Lachnospiraceae
MAG_0473	Human	52.1	0	0	1070016	3853	Bacillota	Clostridia	Eubacteriales	Oscillospiraceae
MAG_0474	Human	92.06	0.44	0	1658376	21217	Bacillota	Clostridia
MAG_0475	Human	98.66	2.68	0	2798481	30058	Bacillota	Clostridia	Lachnospirales	Lachnospiraceae	Anaerostipes	Anaerostipes hadrus
MAG_0476	Human	97.96	0.82	50	2459735	17966	Bacillota	Clostridia	Eubacteriales	Oscillospiraceae	Faecalibacterium	Faecalibacterium prausnitzii
MAG_0477	Human	62.5	1.9	75	1649911	4404	Bacillota	Clostridia	Eubacteriales	butyrate-producing bacterium SM4/1
MAG_0478	Human	96.3	0.77	50	4783599	28462	Bacteroidota	Bacteroidia	Bacteroidales	Tannerellaceae	Parabacteroides
MAG_0479	Human	74.04	0	0	1612148	6363	Bacillota	Clostridia	Lachnospirales	Lachnospiraceae
MAG_0480	Human	93.37	0	0	2272689	71578	Bacillota	Clostridia	Lachnospirales	Lachnospiraceae
MAG_0481	Human	95.58	0.29	0	3980683	54579	Bacillota	Clostridia	Lachnospirales	Lachnospiraceae
MAG_0482	Human	83.38	1.73	33.33	3935565	10279	Bacteroidota	Bacteroidia	Bacteroidales	Bacteroidaceae	Bacteroides
MAG_0483	Human	95.81	1.85	0	2068283	29444	Bacillota	Negativicutes	Acidaminococcales	Acidaminococcaceae	Phascolarctobacterium	Phascolarctobacterium faecium
MAG_0484	Human	56.85	0.12	0	1062650	2333	Pseudomonadota	Betaproteobacteria	Burkholderiales	Sutterellaceae	Sutterella	Sutterella megalosphaeroides
MAG_0485	Human	69.3	1.58	0	1816331	11708	Bacillota	Clostridia
MAG_0486	Human	70.39	0	0	1716071	20656	Actinomycetota	Coriobacteriia	Coriobacteriales
MAG_0487	Human	83.91	1.12	0	2684915	20122	Fusobacteriota	Fusobacteriia	Fusobacteriales	Fusobacteriaceae
MAG_0488	Human	91.91	0	0	2768934	30484	Bacillota	Clostridia	Lachnospirales	Lachnospiraceae
MAG_0489	Human	90.14	0.96	0	4445051	19405	Bacteroidota	Bacteroidia	Bacteroidales
MAG_0490	Human	96.8	0	0	2836782	129394	Bacillota	Clostridia
MAG_0491	Human	98.43	0	0	2999552	15279	Bacillota
MAG_0492	Human	99.55	1.27	0	2339717	60392	Bacillota	Negativicutes	Selenomonadales	Selenomonadaceae
MAG_0493	Human	64.34	0.67	0	2131690	3100	Bacillota	Clostridia	Eubacteriales	Oscillospiraceae	Flavonifractor	Flavonifractor plautii
MAG_0494	Human	90.39	0.04	0	2801385	12014	Bacillota	Clostridia
MAG_0495	Human	79	3.02	0	2403734	12095	Bacillota	Clostridia	Lachnospirales	Lachnospiraceae		Lachnospiraceae bacterium GAM79
MAG_0496	Human	96.41	1.13	0	3170751	49519	Bacillota	Clostridia	Lachnospirales	Lachnospiraceae
MAG_0497	Human	97.84	2.07	0	3656593	34754
MAG_0498	Human	98.08	0.97	66.67	2948696	62636	Bacillota	Clostridia	Lachnospirales	Lachnospiraceae	Lachnospiraceae bacterium
MAG_0499	Human	98.24	0	0	2619961	98659	Bacillota	Clostridia
MAG_0500	Human	99.21	0.63	0	2364408	55269	Bacillota	Negativicutes	Selenomonadales	Selenomonadaceae
MAG_0501	Human	93.11	0.06	0	1884103	35067	Bacillota	Clostridia
MAG_0502	Human	98.8	0.9	0	2152359	51068	Bacillota
MAG_0503	Human	71.03	0	0	3046911	22685	Bacteroidota	Bacteroidia	Bacteroidales	Bacteroidaceae
MAG_0504	Human	90.07	0.56	0	2620940	14581	Bacteroidota	Bacteroidia	Bacteroidales	Prevotellaceae
MAG_0505	Human	85.78	0	0	1616538	9335	Pseudomonadota
MAG_0506	Human	96.88	1.44	0	2238531	23967
MAG_0507	Human	92.38	0.13	0	4543670	45964	Bacteroidota	Bacteroidia	Bacteroidales	Bacteroidaceae	Phocaeicola
MAG_0508	Human	73.21	0	0	3119702	8714	Bacteroidota	Bacteroidia	Bacteroidales	Tannerellaceae	Parabacteroides
MAG_0509	Human	64.44	1.8	14.29	2950040	12548	Bacteroidota	Bacteroidia	Bacteroidales	Bacteroidaceae
MAG_0510	Human	60.31	0	0	1436924	7571
MAG_0511	Human	70.92	0.67	0	1426676	5174	Bacillota	Clostridia	Eubacteriales	Oscillospiraceae
MAG_0512	Human	67.6	0.63	0	1749189	10450	Bacillota	Clostridia
MAG_0513	Human	94.32	0.68	0	2255954	7643	Bacillota	Clostridia	Eubacteriales	Oscillospiraceae	Faecalibacterium	Faecalibacterium prausnitzii
MAG_0514	Human	97.32	2.68	0	2806716	28650	Bacillota	Clostridia	Lachnospirales	Lachnospiraceae	Anaerostipes	Anaerostipes hadrus
MAG_0515	Human	79.7	2.25	0	1882930	17960	Fusobacteriota	Fusobacteriia	Fusobacteriales	Fusobacteriaceae
MAG_0516	Human	67.09	1.96	0	1454931	2471	Pseudomonadota	Betaproteobacteria	Burkholderiales	Sutterellaceae	Sutterella	Sutterella megalosphaeroides
MAG_0517	Human	97.52	0.39	0	3505340	86644	Bacteroidota	Bacteroidia	Bacteroidales	Bacteroidaceae
MAG_0518	Human	88.48	0.27	0	2966265	5944	Bacillota	Clostridia	Eubacteriales	Oscillospiraceae	Flavonifractor	Flavonifractor plautii
MAG_0519	Human	96.8	0.06	100	2832071	34637	Bacillota	Clostridia
MAG_0520	Human	97.72	0.7	100	2166067	12851	Bacillota	Clostridia	Lachnospirales	Lachnospiraceae
MAG_0521	Human	61.11	0.65	0	1762732	2465	Bacillota	Clostridia	Eubacteriales	butyrate-producing bacterium SM4/1
MAG_0522	Human	62.18	0	0	1090466	16653	Actinomycetota	Coriobacteriia	Coriobacteriales
MAG_0523	Human	95.99	0.38	0	4769430	30212	Bacteroidota	Bacteroidia	Bacteroidales	Tannerellaceae	Parabacteroides
MAG_0524	Human	88.64	0.77	0	4134872	21237	Bacteroidota	Bacteroidia	Bacteroidales
MAG_0525	Human	100	0	0	3433248	18684	Bacillota
MAG_0526	Human	99.98	1.5	0	2285766	98340	Bacillota	Negativicutes	Acidaminococcales	Acidaminococcaceae	Phascolarctobacterium	Phascolarctobacterium faecium
MAG_0527	Human	67.14	1.31	0	3405781	7789	Bacteroidota	Bacteroidia	Bacteroidales	Bacteroidaceae	Phocaeicola
MAG_0528	Human	80.82	0.53	50	2743978	19437	Bacillota	Clostridia	Lachnospirales	Lachnospiraceae
MAG_0529	Human	98.33	0	0	3277218	63860	Bacillota	Clostridia	Lachnospirales	Lachnospiraceae
MAG_0530	Human	99.37	1.27	0	2332511	64635	Bacillota	Negativicutes	Selenomonadales	Selenomonadaceae
MAG_0531	Human	89.61	0.94	50	3902412	15572	Bacteroidota	Bacteroidia	Bacteroidales	Bacteroidaceae	Bacteroides
MAG_0532	Human	77.66	1.61	0	2803827	6940	Bacteroidota	Bacteroidia	Bacteroidales	Odoribacteraceae
MAG_0533	Human	57.24	0	0	1944435	8731	Bacillota	Clostridia	Lachnospirales	Lachnospiraceae
MAG_0534	Human	92.15	0.34	0	2333478	19140	Bacillota	Clostridia	Lachnospirales	Lachnospiraceae
MAG_0535	Human	97.31	0	0	2527638	49864	Bacillota	Clostridia	Lachnospirales	Lachnospiraceae	Lachnospiraceae bacterium
MAG_0536	Human	98.12	0.75	0	2417772	27304	Pseudomonadota	Betaproteobacteria	Burkholderiales
MAG_0537	Human	80.97	0.79	0	1948554	415607	Pseudomonadota	Alphaproteobacteria
MAG_0538	Human	85.91	0.57	0	2816758	35782	Bacillota	Clostridia	Lachnospirales	Lachnospiraceae
MAG_0539	Human	98.66	0	0	1871831	126856	Bacillota	Clostridia
MAG_0540	Human	62.62	2.36	0	2949696	2763	Lentisphaerota	Lentisphaeria	Victivallales	Victivallales bacterium CCUG 44730
MAG_0541	Human	71.02	3.14	0	1089424	4100
MAG_0542	Human	76.68	0.8	0	1590955	6699	Bacillota
MAG_0543	Human	93	2	0	2350861	39259	Bacillota	Clostridia	Lachnospirales	Lachnospiraceae
MAG_0544	Human	87.53	1.81	0	1766312	10180	Bacillota	Clostridia	Eubacteriales
MAG_0545	Human	96.61	0	0	1856177	100153
MAG_0546	Human	79.13	0	0	1646240	9852	Bacillota	Clostridia	Eubacteriales	Oscillospiraceae	Faecalibacterium	Faecalibacterium prausnitzii
MAG_0547	Human	86.57	2.7	20	3662657	17891	Lentisphaerota	Lentisphaeria	Victivallales			Victivallales bacterium CCUG 44730
MAG_0548	Human	86.31	4.12	0	2230075	16035	Bacillota	Clostridia	Lachnospirales	Lachnospiraceae	Lachnospiraceae bacterium GAM79
MAG_0549	Human	95.16	0.16	0	1524025	187031
MAG_0550	Human	100	0.9	0	2034172	48795	Bacillota	Negativicutes	Acidaminococcales	Acidaminococcaceae
MAG_0551	Human	74.53	2.25	0	901328	12055	Bacillota
MAG_0552	Human	64.32	0.89	0	1255042	5461
MAG_0553	Human	97.77	0.25	0	3053769	19442	Bacteroidota	Bacteroidia	Bacteroidales
MAG_0554	Human	76.66	1.11	0	2136444	51284	Bacillota	Clostridia
MAG_0555	Human	53.22	1.72	14.29	659274	3086	Bacillota	Clostridia	Eubacteriales
MAG_0556	Human	53.31	1.45	0	1066786	1845	Bacillota	Clostridia	Eubacteriales	Oscillospiraceae
MAG_0557	Human	54.82	0.19	0	1458774	2082
MAG_0558	Human	78.94	0.8	100	1296488	4769	Methanobacteriota	Methanobacteria	Methanobacteriales	Methanobacteriaceae	Methanobrevibacter	Methanobrevibacter smithii
MAG_0559	Human	83.71	1.12	0	1077007	16172	Bacillota
MAG_0560	Human	62.94	1.38	0	2698330	7444	Bacillota	Clostridia	Lachnospirales	Lachnospiraceae	Anaerobutyricum	Anaerobutyricum hallii
MAG_0561	Human	93.13	0	0	4739261	46586	Bacteroidota	Bacteroidia	Bacteroidales	Bacteroidaceae	Bacteroides	Bacteroides intestinalis
MAG_0562	Human	98.77	0	0	2421557	44160	Bacillota	Clostridia	Eubacteriales	Oscillospiraceae	[Eubacterium] siraeum
MAG_0563	Human	98.25	4.94	0	1423426	69257	Bacillota	Clostridia
MAG_0564	Human	92.02	0.64	0	2162975	30204	Bacillota	Clostridia	Lachnospirales	Lachnospiraceae		Lachnospiraceae bacterium
MAG_0565	Human	96.79	0	0	3081049	23843	Bacteroidota	Bacteroidia	Bacteroidales	Rikenellaceae
MAG_0566	Human	98.63	0	0	2695871	58834	Bacillota	Clostridia	Eubacteriales	Oscillospiraceae	Ruminococcus	Ruminococcus bicirculans (ex Wegman et al. 2014)
MAG_0567	Human	93.6	1.37	0	2689682	32874	Bacillota	Clostridia
MAG_0568	Human	98.66	0	0	2048862	154874	Bacillota	Clostridia
MAG_0569	Human	89.76	1.34	0	2693976	14797	Bacillota	Clostridia	Lachnospirales	Lachnospiraceae
MAG_0570	Human	98.66	0.71	0	2609020	81195	Bacillota	Clostridia	Lachnospirales	Lachnospiraceae
MAG_0571	Human	93.5	2.24	0	2541731	66106	Bacillota	Clostridia
MAG_0572	Human	57.77	1.75	0	1549138	8867	Bacillota	Clostridia	Eubacteriales	butyrate-producing bacterium SS3/4
MAG_0573	Human	100	1.5	0	2295551	106303	Bacillota	Negativicutes	Acidaminococcales	Acidaminococcaceae
MAG_0574	Human	96.84	0	0	2300336	18271	Bacillota	Clostridia	Lachnospirales	Lachnospiraceae
MAG_0575	Human	92.87	1.45	0	2801483	50734	Bacillota	Clostridia	Lachnospirales	Lachnospiraceae		Lachnospiraceae bacterium GAM79
MAG_0576	Human	89.27	0	0	4240169	22498	Bacteroidota	Bacteroidia	Bacteroidales	Tannerellaceae	Parabacteroides
MAG_0577	Human	77.43	1.69	0	1893412	4301	Fusobacteriota	Fusobacteriia	Fusobacteriales	Fusobacteriaceae	Fusobacterium
MAG_0578	Human	78.09	0	0	4430243	60964	Bacteroidota	Bacteroidia	Bacteroidales	Bacteroidaceae	Bacteroides	Bacteroides fragilis
MAG_0579	Human	67.93	1.72	100	3696770	49148	Bacteroidota	Bacteroidia	Bacteroidales	Bacteroidaceae	Bacteroides
MAG_0580	Human	97.85	0	0	1941338	34579	Actinomycetota	Coriobacteriia	Coriobacteriales	Coriobacteriaceae	Collinsella	Collinsella aerofaciens
MAG_0581	Human	100	0.67	0	2041947	18638	Bacillota	Clostridia	Eubacteriales	Oscillospiraceae
MAG_0582	Human	65.74	2.39	12.5	1398366	28821	Bacillota	Clostridia
MAG_0583	Human	94.2	0.04	0	3812128	47128	Bacteroidota	Bacteroidia	Bacteroidales	Bacteroidaceae	Phocaeicola	Phocaeicola vulgatus
MAG_0584	Human	64.57	3.51	100	2590149	9135	Bacillota	Clostridia
MAG_0585	Human	98.64	0	0	2689268	53541	Bacillota	Clostridia	Eubacteriales	Oscillospiraceae	Faecalibacterium	Faecalibacterium prausnitzii
MAG_0586	Human	66.67	0	0	1298363	32142	Bacillota	Clostridia
MAG_0587	Human	79.16	2.41	20	2483418	6019	Bacillota	Clostridia
MAG_0588	Human	94.94	0.02	100	2436026	32606	Bacillota	Clostridia
MAG_0589	Human	94.08	0.68	0	2840796	20569	Bacteroidota	Bacteroidia	Bacteroidales	Prevotellaceae
MAG_0590	Human	95.64	0	0	2627408	10810	Bacillota	Clostridia	Eubacteriales	Oscillospiraceae
MAG_0591	Human	57.89	0	0	2516637	4688	Bacillota	Clostridia	Lachnospirales	Lachnospiraceae
MAG_0592	Human	85.03	2.05	42.86	2197429	3870	Bacillota	Clostridia	Lachnospirales	Lachnospiraceae
MAG_0593	Human	93.45	0.12	100	2301458	25861	Bacillota	Clostridia	Lachnospirales	Lachnospiraceae		Lachnospiraceae bacterium
MAG_0594	Human	80.39	1.35	0	2038881	10237	Bacillota	Clostridia	Lachnospirales	Lachnospiraceae
MAG_0595	Human	96.6	0.8	20	3012272	28588	Bacteroidota	Bacteroidia	Bacteroidales
MAG_0596	Human	65.31	3.57	28.57	1533984	3717	Pseudomonadota	Betaproteobacteria	Burkholderiales	Sutterellaceae
MAG_0597	Human	96.15	0.19	0	2520722	12314
MAG_0598	Human	62.87	0	0	2040024	11299	Bacillota	Clostridia	Lachnospirales	Lachnospiraceae
MAG_0599	Human	62.43	0	0	723933	5857
MAG_0600	Human	87.66	0	0	1848160	6249	Bacillota
MAG_0601	Human	98.66	0	0	2002577	105484	Bacillota	Clostridia	Eubacteriales	Oscillospiraceae
MAG_0602	Human	86	0.67	0	1733245	11347	Bacillota	Clostridia	Eubacteriales
MAG_0603	Human	81.38	0	0	4514774	22542	Bacteroidota	Bacteroidia	Bacteroidales	Bacteroidaceae	Phocaeicola
MAG_0604	Human	93.18	0.78	33.33	3017052	26787	Bacillota	Clostridia	Lachnospirales	Lachnospiraceae
MAG_0605	Human	93.06	0	0	2331182	73879	Bacillota	Clostridia	Lachnospirales	Lachnospiraceae
MAG_0606	Human	56.97	0	0	1966724	4295	Bacteroidota	Bacteroidia	Bacteroidales	Prevotellaceae
MAG_0607	Human	73.04	1.92	50	1763042	2273
MAG_0608	Human	98.32	0	0	2526371	44702	Bacillota	Clostridia	Eubacteriales	Oscillospiraceae	[Eubacterium] siraeum
MAG_0609	Human	76.72	1.36	22.22	2175978	3646	Bacteroidota	Bacteroidia	Bacteroidales
MAG_0610	Human	99.98	1.5	0	2441293	129766	Bacillota	Negativicutes	Acidaminococcales	Acidaminococcaceae
MAG_0611	Human	95.42	0.57	0	2828794	37157	Bacteroidota	Bacteroidia	Bacteroidales	Bacteroidaceae
MAG_0612	Human	97.99	0.22	0	2621517	55264	Bacillota	Clostridia	Eubacteriales	Oscillospiraceae
MAG_0613	Human	93.45	0.84	33.33	2442418	73721	Bacillota	Clostridia	Lachnospirales	Lachnospiraceae
MAG_0614	Human	97.99	0.34	0	1958187	48565	Bacillota	Clostridia
MAG_0615	Human	96.84	0.12	50	2958572	43635	Bacillota	Clostridia	Eubacteriales	butyrate-producing bacterium SS3/4
MAG_0616	Human	64.67	1.87	0	2257912	7213	Bacillota	Clostridia
MAG_0617	Human	94.13	0.18	0	1438157	11683	Campylobacterota	Epsilonproteobacteria	Campylobacterales	Campylobacteraceae	Campylobacter	Campylobacter upsaliensis
MAG_0618	Human	99.12	0	0	1894731	76100
MAG_0619	Human	93.09	0.88	20	3733503	15060	Bacteroidota	Bacteroidia	Bacteroidales	Bacteroidaceae	Phocaeicola
MAG_0620	Human	97.64	0.96	0	2999515	63712	Bacteroidota	Bacteroidia	Bacteroidales	Prevotellaceae
MAG_0621	Human	79.14	0	0	2958407	29624	Bacteroidota	Bacteroidia	Bacteroidales	Bacteroidaceae
MAG_0622	Human	67.81	1.24	0	1066642	3703	Pseudomonadota	Betaproteobacteria	Burkholderiales	Sutterellaceae
MAG_0623	Human	92.58	2.57	0	2632921	20884	Bacillota	Clostridia	Lachnospirales	Lachnospiraceae	Anaerostipes	Anaerostipes hadrus
MAG_0624	Human	53.71	3.51	0	2013052	7473	Bacillota	Clostridia
MAG_0625	Human	95.75	1.06	0	2790966	41019	Bacillota	Clostridia	Eubacteriales	Clostridiaceae
MAG_0626	Human	93.96	0.13	0	2473926	10974	Bacillota	Clostridia	Eubacteriales	Oscillospiraceae
MAG_0627	Human	97.3	0	0	2392767	40958	Bacillota	Clostridia
MAG_0628	Human	90	2.01	0	2592831	34663	Bacillota	Clostridia	Lachnospirales	Lachnospiraceae
MAG_0629	Human	54.89	0	0	1126864	2314	Fusobacteriota	Fusobacteriia	Fusobacteriales	Fusobacteriaceae
MAG_0630	Human	85.31	0.81	0	2439335	15637	Bacillota	Clostridia	Lachnospirales	Lachnospiraceae	Anaerobutyricum	Anaerobutyricum hallii
MAG_0631	Human	100	0.92	0	2117062	56851	Actinomycetota	Coriobacteriia	Coriobacteriales	Coriobacteriaceae	Collinsella	Collinsella aerofaciens
MAG_0632	Human	94.07	1.34	0	2256722	23064	Bacillota	Clostridia
MAG_0633	Human	90.68	0.48	100	2344731	18574	Bacillota	Clostridia	Lachnospirales	Lachnospiraceae	Lachnospiraceae bacterium
MAG_0634	Human	77.57	0	0	2897214	9127	Bacillota	Clostridia
MAG_0635	Human	53.93	0	0	1613012	8291	Bacillota	Clostridia	Eubacteriales	Oscillospiraceae	Faecalibacterium	Faecalibacterium prausnitzii
MAG_0636	Human	68.45	0	0	4479273	36746	Pseudomonadota	Gammaproteobacteria	Enterobacterales	Enterobacteriaceae
MAG_0637	Human	90.51	0.95	0	3102188	50763	Bacillota	Clostridia
MAG_0638	Human	90.49	1.23	33.33	2427569	7669	Bacillota	Clostridia
MAG_0639	Human	95.47	0.67	0	2350338	78177	Bacillota	Clostridia	Lachnospirales	Lachnospiraceae
MAG_0640	Human	94.56	1.03	50	2660282	30284	Bacillota	Clostridia	Lachnospirales	Lachnospiraceae
MAG_0641	Human	99.43	0	0	1634262	74244	Bacillota	Bacilli	Lactobacillales	Streptococcaceae
MAG_0642	Human	89.44	0.23	0	2034839	18570	Bacillota	Clostridia	Eubacteriales	Oscillospiraceae	Faecalibacterium	Faecalibacterium prausnitzii
MAG_0643	Human	100	1.27	0	2273864	46859	Bacillota	Negativicutes	Selenomonadales	Selenomonadaceae
MAG_0644	Human	91.75	1.12	50	3077278	16002	Bacteroidota	Bacteroidia	Bacteroidales	Bacteroidaceae	Bacteroides
MAG_0645	Human	95.44	0.19	0	2791173	56367	Bacteroidota	Bacteroidia	Bacteroidales
MAG_0646	Human	95.85	0.67	0	2299902	13203
MAG_0647	Human	98.11	0	0	2524003	29600	Bacillota
MAG_0648	Human	97.13	0.63	0	2943683	36031	Bacillota	Clostridia
MAG_0649	Human	85.89	0.9	0	3502408	5887	Bacteroidota	Bacteroidia	Bacteroidales	Tannerellaceae	Parabacteroides
MAG_0650	Human	78.24	0.97	0	1992083	8796	Bacillota	Clostridia	Lachnospirales	Lachnospiraceae		Lachnospiraceae bacterium GAM79
MAG_0651	Human	98.66	0	0	2008307	36007	Bacillota	Clostridia	Eubacteriales	Oscillospiraceae
MAG_0652	Human	97.86	0.68	0	2236609	51378	Actinomycetota	Actinomycetes	Bifidobacteriales	Bifidobacteriaceae	Bifidobacterium	Bifidobacterium pseudocatenulatum
MAG_0653	Human	71.34	0.49	50	1810908	20658	Bacillota	Clostridia	Lachnospirales	Lachnospiraceae
MAG_0654	Human	59.83	1.72	100	4212687	28276	Bacteroidota	Bacteroidia	Bacteroidales	Bacteroidaceae	Bacteroides	Bacteroides caccae
MAG_0655	Human	53.94	1.17	0	2233638	2787	Bacillota	Clostridia
MAG_0656	Human	88.84	2.17	66.67	4860764	20120	Pseudomonadota	Gammaproteobacteria	Enterobacterales	Enterobacteriaceae
MAG_0657	Human	92.67	1	0	2463199	35462	Bacillota	Clostridia
MAG_0658	Human	63.23	1.21	0	1988510	3692	Bacillota	Clostridia	Eubacteriales	Oscillospiraceae	Flavonifractor	Flavonifractor plautii
MAG_0659	Human	78	0	0	2039528	15573	Bacillota	Clostridia	Eubacteriales	Oscillospiraceae	Faecalibacterium	Faecalibacterium prausnitzii
MAG_0660	Human	99.98	1.5	0	2244623	137435	Bacillota	Negativicutes	Acidaminococcales	Acidaminococcaceae
MAG_0661	Human	80.9	2.3	0	4160642	11969	Bacteroidota	Bacteroidia	Bacteroidales	Bacteroidaceae	Bacteroides	Bacteroides fragilis
MAG_0662	Human	97.78	0	0	2740446	87859	Bacillota	Clostridia	Lachnospirales	Lachnospiraceae
MAG_0663	Human	56.43	2.01	0	1469110	2477	Bacillota	Clostridia	Lachnospirales	Lachnospiraceae
MAG_0664	Human	96.98	0	0	2142327	55338	Bacillota	Clostridia	Eubacteriales	Oscillospiraceae
MAG_0665	Human	82.41	1.58	0	1706463	7739
MAG_0666	Human	99.53	0.47	100	3566031	30397	Bacillota
MAG_0667	Human	99.07	0.69	0	2244128	37279	Bacillota	Negativicutes	Selenomonadales	Selenomonadaceae
MAG_0668	Human	100	0.81	0	2190832	108416	Actinomycetota	Coriobacteriia	Coriobacteriales	Coriobacteriaceae
MAG_0669	Human	93.96	0.67	0	2021430	47361	Bacillota	Clostridia	Eubacteriales
MAG_0670	Human	55.15	1.8	0	1083405	2585	Bacillota	Negativicutes	Veillonellales	Veillonellaceae	Megasphaera	Megasphaera elsdenii
MAG_0671	Human	65.54	1.92	0	1567539	2940
MAG_0672	Human	96.64	0	0	1862346	143710
MAG_0673	Human	97.37	0	0	2572334	52841	Bacillota	Clostridia	Lachnospirales	Lachnospiraceae	Lachnospiraceae bacterium
MAG_0674	Human	96.64	0.34	0	1881160	157619
MAG_0675	Human	94.23	0.23	0	2084049	34555	Actinomycetota	Actinomycetes	Bifidobacteriales	Bifidobacteriaceae	Bifidobacterium	Bifidobacterium pseudocatenulatum
MAG_0676	Human	95.91	0	0	2094647	25806
MAG_0677	Human	92.64	1.52	0	2568474	59558	Bacillota	Clostridia	Lachnospirales	Lachnospiraceae
MAG_0678	Human	99.97	0.33	16.67	4882138	60047	Pseudomonadota	Gammaproteobacteria	Enterobacterales	Enterobacteriaceae	Escherichia	Escherichia coli
MAG_0679	Human	99.9	0.9	0	2048555	57975	Bacillota	Negativicutes	Acidaminococcales	Acidaminococcaceae
MAG_0680	Human	93.99	0.11	100	1737185	27842
MAG_0681	Human	67.45	1.55	6.25	3211833	4163	Pseudomonadota	Gammaproteobacteria	Enterobacterales	Enterobacteriaceae
MAG_0682	Human	82.04	0.42	0	2060461	15036	Bacillota	Clostridia
MAG_0683	Human	56.11	3.51	0	1708738	4966	Bacillota	Clostridia
MAG_0684	Human	88.15	2.05	10	2103777	16916	Bacillota	Negativicutes	Acidaminococcales	Acidaminococcaceae	Phascolarctobacterium	Phascolarctobacterium faecium
MAG_0685	Human	97.04	0.99	0	2157728	24181	Actinomycetota	Coriobacteriia	Coriobacteriales	Coriobacteriaceae	Collinsella	Collinsella aerofaciens
MAG_0686	Human	90.3	0.05	0	2195689	31416	Bacillota	Clostridia	Lachnospirales	Lachnospiraceae	Lachnospiraceae bacterium
MAG_0687	Human	59.47	0	0	2377534	9280	Bacillota	Clostridia	Lachnospirales	Lachnospiraceae
MAG_0688	Human	95.34	0.81	0	4730443	20667	Bacteroidota	Bacteroidia	Bacteroidales	Bacteroidaceae	Phocaeicola
MAG_0689	Human	80.95	0.63	0	1937537	9246	Bacillota	Negativicutes	Selenomonadales	Selenomonadaceae	Megamonas	Megamonas hypermegale
MAG_0690	Human	100	2.07	8.33	3963327	48378
MAG_0691	Human	83.25	1.9	0	2623872	7886
MAG_0692	Human	97.62	0	0	4884895	150610	Bacteroidota	Bacteroidia	Bacteroidales	Bacteroidaceae	Bacteroides	Bacteroides fragilis
MAG_0693	Human	55.85	0.58	100	1566706	8347	Bacillota	Clostridia
MAG_0694	Human	90.25	2.83	0	3298783	17548	Bacillota
MAG_0695	Human	97.96	0.68	0	2684822	128137	Verrucomicrobiota	Verrucomicrobiia	Verrucomicrobiales	Akkermansiaceae
MAG_0696	Human	97.07	1.4	0	1861931	54566
MAG_0697	Human	64.16	4.45	0	2284337	2947
MAG_0698	Human	57.37	0	0	1250283	3127	Bacillota
MAG_0699	Human	95.71	0.9	0	2142222	32283	Bacillota	Negativicutes	Acidaminococcales	Acidaminococcaceae	Phascolarctobacterium	Phascolarctobacterium faecium
MAG_0700	Human	83.31	0	0	1984760	7521	Bacillota	Clostridia	Lachnospirales	Lachnospiraceae
MAG_0701	Human	77.75	0.89	0	1644621	7193	Bacillota	Clostridia	Eubacteriales	Oscillospiraceae
MAG_0702	Human	73.44	0	0	1250122	14844	Bacillota	Clostridia
MAG_0703	Human	94.63	0	0	2535655	24961	Bacillota	Clostridia	Lachnospirales	Lachnospiraceae	Coprococcus	Coprococcus sp. ART55/1
MAG_0704	Human	99.93	0.45	0	4605535	118015	Pseudomonadota	Gammaproteobacteria	Enterobacterales	Enterobacteriaceae	Escherichia	Escherichia coli
MAG_0705	Human	78.24	1.34	50	1649545	4192	Bacillota	Clostridia	Eubacteriales
MAG_0706	Human	99.24	0.25	0	2120784	105654	Bacillota	Bacilli	Lactobacillales	Streptococcaceae	Streptococcus
MAG_0707	Human	74.44	0.95	0	2326538	5289	Bacillota	Clostridia	Lachnospirales	Lachnospiraceae
MAG_0708	Human	63.1	0	0	2022701	55835	Bacteroidota	Bacteroidia	Bacteroidales	Bacteroidaceae
MAG_0709	Human	62.57	1.48	0	1085754	2468	Pseudomonadota
MAG_0710	Human	68.97	3.8	14.29	1771875	5888	Bacillota	Clostridia
MAG_0711	Human	93.67	2.48	0	2881597	13884
MAG_0712	Human	91.73	1.27	0	3305999	41568	Bacillota	Clostridia
MAG_0713	Human	94.95	0.96	0	2161948	16058	Bacteroidota	Bacteroidia	Bacteroidales	Rikenellaceae
MAG_0714	Human	95.58	0	0	2514561	31727	Bacillota	Clostridia	Lachnospirales	Lachnospiraceae
MAG_0715	Human	70.02	2.16	0	1136809	3703	Bacillota	Clostridia	Peptostreptococcales	Peptostreptococcaceae	Peptostreptococcaceae bacterium oral taxon 929
MAG_0716	Human	99.35	0.18	0	4743451	62969	Pseudomonadota	Gammaproteobacteria	Enterobacterales	Enterobacteriaceae	Escherichia	Escherichia coli
MAG_0717	Human	61.68	3.75	16.67	1929058	2674	Bacillota
MAG_0718	Human	55.17	0	0	2339329	27371	Bacteroidota	Bacteroidia	Bacteroidales	Bacteroidaceae
MAG_0719	Human	98.26	0	0	2014571	72142	Bacillota
MAG_0720	Human	85.66	2.21	25	1925459	10080	Bacillota	Clostridia	Eubacteriales	Oscillospiraceae	Faecalibacterium	Faecalibacterium prausnitzii
MAG_0721	Human	60.71	0	0	1874923	9902	Bacillota	Clostridia	Eubacteriales	Oscillospiraceae	Faecalibacterium	Faecalibacterium prausnitzii
MAG_0722	Human	81.82	2.13	0	1666340	5384	Bacillota	Negativicutes	Acidaminococcales	Acidaminococcaceae
MAG_0723	Human	94.55	2.45	12.5	2960410	18359	Bacillota	Clostridia	Lachnospirales	Lachnospiraceae
MAG_0724	Human	96.98	0.67	0	2354606	23721
MAG_0725	Human	92.95	0.95	0	3155332	34536	Bacillota	Clostridia
MAG_0726	Human	97.32	0	0	1952988	36211
MAG_0727	Human	71.55	3.51	0	2128150	5342	Bacillota	Clostridia	Lachnospirales	Lachnospiraceae	Lachnospiraceae bacterium GAM79
MAG_0728	Human	81.12	0.85	0	2114200	6583	Bacillota	Clostridia	Lachnospirales	Lachnospiraceae	Coprococcus	Coprococcus sp. ART55/1
MAG_0729	Human	97.98	0.71	0	2339859	21974	Bacillota
MAG_0730	Human	91.54	1.7	0	2296985	7861
MAG_0731	Human	99.4	0.9	0	2046686	50937	Bacillota
MAG_0732	Human	96.83	0	0	2598248	53854	Bacillota	Clostridia	Lachnospirales	Lachnospiraceae	Lachnospiraceae bacterium
MAG_0733	Human	99.08	0.12	0	4766876	83891	Pseudomonadota	Gammaproteobacteria	Enterobacterales	Enterobacteriaceae	Escherichia	Escherichia coli
MAG_0734	Human	96.24	0.02	0	2230991	40806	Bacillota	Clostridia	Eubacteriales	Oscillospiraceae	Faecalibacterium	Faecalibacterium prausnitzii
MAG_0735	Human	88.57	0.62	0	1969225	8898	Pseudomonadota	Betaproteobacteria	Burkholderiales	Sutterellaceae	Sutterella	Sutterella megalosphaeroides
MAG_0736	Human	94.4	0.02	50	2591794	10730	Bacteroidota	Bacteroidia	Bacteroidales	Prevotellaceae
MAG_0737	Human	59.22	3.86	33.33	1835640	10776	Bacillota	Clostridia
MAG_0738	Human	95.82	0.32	0	2713788	43580	Bacillota	Clostridia	Eubacteriales	Clostridiaceae
MAG_0739	Human	78.44	1.3	20	1480211	5163	Actinomycetota	Coriobacteriia	Coriobacteriales	Coriobacteriaceae	Collinsella	Collinsella aerofaciens
MAG_0740	Human	89.21	0	0	2222335	25565	Bacillota	Clostridia
MAG_0741	Human	58.26	2.07	0	1682161	2478	Bacillota	Clostridia	Lachnospirales	Lachnospiraceae
MAG_0742	Human	75.95	0.63	0	2405560	12303	Bacillota	Clostridia	Lachnospirales	Lachnospiraceae
MAG_0743	Human	98.11	0	0	2681942	14350	Bacillota
MAG_0744	Human	97.32	1.7	0	2703958	39733	Bacillota	Clostridia	Lachnospirales	Lachnospiraceae	Anaerostipes	Anaerostipes hadrus
MAG_0745	Human	65.82	1.72	0	2395794	29905	Bacteroidota	Bacteroidia	Bacteroidales	Bacteroidaceae
MAG_0746	Human	92.44	0.53	0	2828073	28110	Bacillota	Clostridia	Lachnospirales	Lachnospiraceae
MAG_0747	Human	100	0.9	0	2082309	53768	Bacillota	Negativicutes	Acidaminococcales	Acidaminococcaceae
MAG_0748	Human	61.8	3.14	0	2286243	2471	Bacillota
MAG_0749	Human	95.3	0	0	1835083	24441	Bacillota	Clostridia
MAG_0750	Human	87.98	0.37	100	3202155	26203	Bacteroidota	Bacteroidia	Bacteroidales	Bacteroidaceae
MAG_0751	Human	99.37	0.63	0	2350982	54305	Bacillota	Negativicutes	Selenomonadales	Selenomonadaceae
MAG_0752	Human	95.69	0.02	0	1641402	54189	Bacillota	Bacilli	Lactobacillales	Streptococcaceae	Streptococcus
MAG_0753	Human	96.54	0.55	33.33	2279307	27181	Bacillota	Clostridia
MAG_0754	Human	77.55	2.82	16.67	3146990	4143
MAG_0755	Human	85.93	0.71	0	2025820	20425	Bacillota
MAG_0756	Human	80.85	3.92	64.71	2065972	6414	Bacteroidota	Bacteroidia	Bacteroidales
MAG_0757	Human	94.35	0	0	2626145	27211	Bacillota	Clostridia	Eubacteriales	Oscillospiraceae	Ruminococcus	Ruminococcus bicirculans (ex Wegman et al. 2014)
MAG_0758	Human	96.46	0	0	1725133	55532	Bacillota	Clostridia	Eubacteriales	Oscillospiraceae
MAG_0759	Human	64.53	0.71	0	1657916	3410	Bacillota	Clostridia	Lachnospirales	Lachnospiraceae
MAG_0760	Human	58.72	1.36	0	1527037	4069
MAG_0761	Human	99.19	1.61	0	2088189	64274	Actinomycetota	Coriobacteriia	Coriobacteriales	Coriobacteriaceae	Collinsella	Collinsella aerofaciens
MAG_0762	Human	97.6	0.9	0	2013015	77488	Bacillota
MAG_0763	Human	90.66	1.34	0	2369642	8631	Bacillota	Clostridia	Lachnospirales	Lachnospiraceae	Anaerostipes	Anaerostipes hadrus
MAG_0764	Human	97.96	0.68	0	2815504	22656	Bacteroidota	Bacteroidia	Bacteroidales
MAG_0765	Human	92.95	1.4	0	2077200	27322	Bacillota	Clostridia	Eubacteriales	Oscillospiraceae
MAG_0766	Human	97.26	2.2	11.11	3546097	45192
MAG_0767	Human	93.77	0.97	16.67	2972601	18282	Bacillota	Clostridia	Lachnospirales	Lachnospiraceae
MAG_0768	Human	93.67	0.85	100	2113065	22513	Bacillota	Clostridia	Eubacteriales	Oscillospiraceae	Faecalibacterium	Faecalibacterium prausnitzii
MAG_0769	Human	87.22	2.79	16.67	3504875	31762	Bacteroidota	Bacteroidia	Bacteroidales	Bacteroidaceae	Bacteroides	Bacteroides uniformis
MAG_0770	Human	93.79	0.34	0	2426480	49099	Bacillota	Clostridia	Eubacteriales	Oscillospiraceae
MAG_0771	Human	97.99	0	0	1903870	99559	Bacillota	Clostridia	Eubacteriales
MAG_0772	Human	71.71	0	0	3627783	36525	Bacteroidota	Bacteroidia	Bacteroidales	Bacteroidaceae
MAG_0773	Human	81.7	1.58	0	2484644	42564	Bacillota	Clostridia
MAG_0774	Human	98.45	1.27	0	2708371	28649	Bacillota	Clostridia
MAG_0775	Human	97.58	1.61	0	1993256	32655	Actinomycetota	Coriobacteriia	Coriobacteriales	Coriobacteriaceae	Collinsella	Collinsella aerofaciens
MAG_0776	Human	91.45	0.47	0	2439810	10779	Bacillota
MAG_0777	Human	79.61	1.09	25	1921508	3816	Bacillota	Clostridia	Eubacteriales	Oscillospiraceae
MAG_0778	Human	93.04	0.32	0	3164827	49316	Bacillota	Clostridia
MAG_0779	Human	52.79	0	0	1695846	5208	Bacillota	Clostridia	Lachnospirales	Lachnospiraceae
MAG_0780	Human	71.55	0	0	4375738	34632	Bacteroidota	Bacteroidia	Bacteroidales	Bacteroidaceae	Phocaeicola	Phocaeicola vulgatus
MAG_0781	Human	98.55	1.93	16.67	3056083	35571	Bacillota	Clostridia	Lachnospirales	Lachnospiraceae	Lachnospiraceae bacterium GAM79
MAG_0782	Human	99.35	0.9	0	2046057	25840	Bacillota	Negativicutes	Acidaminococcales	Acidaminococcaceae
MAG_0783	Human	98.31	0.99	0	3389947	63995
MAG_0784	Human	55.49	4.27	7.14	1552843	2027	Bacillota	Clostridia
MAG_0785	Human	65.31	1.75	0	2090412	5931	Bacillota	Clostridia	Lachnospirales	Lachnospiraceae
MAG_0786	Human	61.34	1.74	16.67	1486327	2822	Bacillota	Clostridia	Lachnospirales	Lachnospiraceae
MAG_0787	Human	77.19	0.97	0	3353600	4414	Bacteroidota	Bacteroidia	Bacteroidales	Tannerellaceae	Parabacteroides
MAG_0788	Human	71.79	0.89	0	1858572	11078	Bacillota	Clostridia	Eubacteriales	Oscillospiraceae	Faecalibacterium	Faecalibacterium prausnitzii
MAG_0789	Human	86.97	1.35	20	2166942	10283	Bacillota	Clostridia	Lachnospirales	Lachnospiraceae	Lachnospiraceae bacterium
MAG_0790	Human	83.45	0.64	66.67	2118484	13047	Bacillota	Clostridia
MAG_0791	Human	84.49	0.84	0	1852057	35517	Bacillota	Clostridia	Lachnospirales	Lachnospiraceae
MAG_0792	Human	81.26	0.65	0	1575706	12342	Bacillota	Bacilli	Lactobacillales	Lactobacillaceae	Lactobacillus	Lactobacillus crispatus
MAG_0793	Human	97.09	0	0	3090023	46762	Bacillota	Clostridia	Lachnospirales	Lachnospiraceae
MAG_0794	Human	82.7	0.86	0	3530231	40496	Bacteroidota	Bacteroidia	Bacteroidales
MAG_0795	Human	93.63	0.9	0	2115785	60607	Bacillota	Negativicutes	Acidaminococcales	Acidaminococcaceae	Phascolarctobacterium	Phascolarctobacterium faecium
MAG_0796	Human	97.93	0	0	3797949	102244	Actinomycetota	Actinomycetes	Propionibacteriales	Nocardioidaceae
MAG_0797	Human	91.2	0	0	1883960	37646	Bacillota	Clostridia	Lachnospirales	Lachnospiraceae	Lachnospiraceae bacterium
MAG_0798	Human	75.58	0.93	0	1736446	3075	Pseudomonadota	Betaproteobacteria	Burkholderiales	Sutterellaceae
MAG_0799	Human	59.95	0	0	3400330	6459	Bacillota	Clostridia	Lachnospirales	Lachnospiraceae	Enterocloster	Enterocloster bolteae
MAG_0800	Human	93.46	0.41	42.86	4069989	13975	Bacteroidota	Bacteroidia	Bacteroidales	Bacteroidaceae	Phocaeicola
MAG_0801	Human	96.73	1.43	5.88	4532875	30963	Pseudomonadota	Gammaproteobacteria	Enterobacterales	Enterobacteriaceae
MAG_0802	Human	93.72	0	0	2378320	49159	Bacillota	Clostridia	Lachnospirales	Lachnospiraceae
MAG_0803	Human	67.41	0	0	2240548	30776	Bacteroidota	Bacteroidia	Bacteroidales	Bacteroidaceae
MAG_0804	Human	65.86	0	0	2591336	19904	Bacteroidota	Bacteroidia	Bacteroidales	Bacteroidaceae
MAG_0805	Human	99.39	0.1	0	3310121	111129	Bacillota	Clostridia	Lachnospirales	Lachnospiraceae
MAG_0806	Human	99.46	0.63	0	2377476	66888	Bacillota	Negativicutes	Selenomonadales	Selenomonadaceae
MAG_0807	Human	97.18	0.38	0	4360215	88348	Bacteroidota	Bacteroidia	Bacteroidales	Tannerellaceae	Parabacteroides
MAG_0808	Human	96.7	2.28	0	3052976	19671
MAG_0809	Human	96.48	0	0	2542139	79564	Bacillota	Clostridia
MAG_0810	Human	98.36	4.73	10	2464294	23672	Bacillota	Bacilli	Lactobacillales	Streptococcaceae	Streptococcus
MAG_0811	Human	98.88	1.12	0	2590978	61340	Fusobacteriota	Fusobacteriia	Fusobacteriales	Fusobacteriaceae
MAG_0812	Human	91.29	4.11	16.67	2554907	28638	Bacillota	Clostridia	Lachnospirales	Lachnospiraceae
MAG_0813	Human	58.75	0	0	1984445	8659	Bacillota	Clostridia	Eubacteriales	Oscillospiraceae	Faecalibacterium	Faecalibacterium prausnitzii
MAG_0814	Human	99.06	0	0	2857195	65469	Bacillota
MAG_0815	Human	97.44	0	0	2377911	64430	Bacillota	Clostridia
MAG_0816	Human	87.12	0.5	41.67	3781136	29466	Pseudomonadota	Gammaproteobacteria	Enterobacterales	Enterobacteriaceae
MAG_0817	Human	96.29	0.29	0	2524812	58186	Bacillota	Clostridia	Lachnospirales	Lachnospiraceae	Lachnospiraceae bacterium
MAG_0818	Human	85.34	0.12	0	2817498	12704	Bacteroidota	Bacteroidia	Bacteroidales	Bacteroidaceae	Bacteroides
MAG_0819	Human	71.48	1.33	0	2259601	25482	Bacillota	Clostridia
MAG_0820	Human	90.7	1.28	0	2172059	11126	Pseudomonadota	Betaproteobacteria	Burkholderiales	Sutterellaceae
MAG_0821	Human	81.25	0.68	100	1771625	13956	Bacillota	Clostridia	Eubacteriales	Oscillospiraceae	Faecalibacterium	Faecalibacterium prausnitzii
MAG_0822	Human	94.89	0	0	4010795	50866	Bacteroidota	Bacteroidia	Bacteroidales	Bacteroidaceae	Phocaeicola	Phocaeicola vulgatus
MAG_0823	Human	100	1.33	0	2508596	40657	Bacillota	Negativicutes	Selenomonadales	Selenomonadaceae
MAG_0824	Human	96.93	2.87	0	2884923	25394	Bacillota	Clostridia	Lachnospirales	Lachnospiraceae	Anaerobutyricum	Anaerobutyricum hallii
MAG_0825	Human	61.31	2.46	0	1591911	4575	Bacillota	Clostridia	Lachnospirales	Lachnospiraceae	Anaerostipes	Anaerostipes hadrus
MAG_0826	Human	72.21	0.63	0	1590548	8018	Bacillota	Clostridia	Lachnospirales	Lachnospiraceae	Lachnospiraceae bacterium
MAG_0827	Human	96.99	0.63	0	2833431	47316	Bacillota	Clostridia
MAG_0828	Human	98.87	0.23	0	2324309	63890	Actinomycetota	Actinomycetes	Bifidobacteriales	Bifidobacteriaceae	Bifidobacterium	Bifidobacterium longum
MAG_0829	Human	62.07	0	0	4569135	26132	Pseudomonadota	Gammaproteobacteria	Enterobacterales	Enterobacteriaceae
MAG_0830	Human	85.1	1.23	0	2090681	6161
MAG_0831	Human	88.27	0.87	33.33	4289906	33423	Bacteroidota	Bacteroidia	Bacteroidales	Bacteroidaceae	Bacteroides	Bacteroides fragilis
MAG_0832	Human	90.56	0.06	0	2445988	25438	Bacillota	Clostridia
MAG_0833	Human	58.48	0	0	1576270	55907	Bacillota	Clostridia
MAG_0834	Human	95.53	0	0	2637818	75104	Bacillota	Clostridia	Lachnospirales	Lachnospiraceae
MAG_0835	Human	92.81	0	0	2426419	41458	Bacillota	Clostridia
MAG_0836	Human	76.71	3.38	15.79	3033481	9714
MAG_0837	Human	97.09	0	0	2627652	75121	Bacillota	Clostridia
MAG_0838	Human	93.75	0.04	0	2579691	17361	Bacteroidota	Bacteroidia	Bacteroidales
MAG_0839	Human	98.66	0	0	2174624	50562
MAG_0840	Human	94.29	0	0	2194562	28436	Bacillota	Clostridia	Peptostreptococcales	Peptostreptococcaceae	Peptacetobacter	Peptacetobacter hiranonis
MAG_0841	Human	64.95	0	0	1032905	5186	Pseudomonadota	Betaproteobacteria	Burkholderiales	Sutterellaceae
MAG_0842	Human	98.3	0.48	0	2669376	62051	Bacillota	Clostridia	Lachnospirales	Lachnospiraceae	Lachnospiraceae bacterium
MAG_0843	Human	63.75	0	0	1690818	10505	Bacillota	Clostridia	Eubacteriales	Oscillospiraceae	Faecalibacterium	Faecalibacterium prausnitzii
MAG_0844	Human	97.42	0.97	0	2955492	63625	Bacillota	Clostridia	Lachnospirales	Lachnospiraceae		Lachnospiraceae bacterium GAM79
MAG_0845	Human	100	0.9	0	2007847	69045	Bacillota	Negativicutes	Acidaminococcales	Acidaminococcaceae
MAG_0846	Human	92.78	0.49	50	2691018	12774	Bacteroidota	Bacteroidia	Bacteroidales	Prevotellaceae
MAG_0847	Human	80.89	3.54	18.18	3327657	7972	Bacteroidota	Bacteroidia	Bacteroidales	Bacteroidaceae
MAG_0848	Human	92.37	0.87	33.33	1885298	10861	Bacillota	Negativicutes	Acidaminococcales	Acidaminococcaceae
MAG_0849	Human	92.18	0.62	0	2946385	16402	Bacteroidota	Bacteroidia	Bacteroidales	Bacteroidaceae
MAG_0850	Human	92.95	0	0	1724184	40460
MAG_0851	Human	97.1	0.71	0	2516755	35338	Bacillota
MAG_0852	Human	94.1	0	0	2374347	31450	Bacillota	Clostridia	Lachnospirales	Lachnospiraceae		Lachnospiraceae bacterium
MAG_0853	Human	93.42	0.86	100	2639187	8731	Bacteroidota	Bacteroidia	Bacteroidales	Prevotellaceae
MAG_0854	Human	62.42	0	0	1766944	8486	Bacillota	Clostridia
MAG_0855	Human	56.11	0	0	3188387	8641	Bacteroidota	Bacteroidia	Bacteroidales
MAG_0856	Human	93.09	0	0	2722687	83705	Bacillota	Clostridia	Lachnospirales	Lachnospiraceae	Blautia	Blautia argi
MAG_0857	Human	98.66	2.71	0	2814177	48833	Bacillota	Clostridia	Lachnospirales	Lachnospiraceae	Anaerostipes	Anaerostipes hadrus
MAG_0858	Human	96.05	0	0	2689612	86377	Bacillota	Clostridia	Lachnospirales	Lachnospiraceae
MAG_0859	Human	83.88	0.67	0	1382476	7323	Bacillota	Clostridia	Eubacteriales	Oscillospiraceae
MAG_0860	Human	99.22	0	0	4907964	99450	Bacteroidota	Bacteroidia	Bacteroidales	Bacteroidaceae
MAG_0861	Human	90.06	0.4	12.5	3972304	11548	Pseudomonadota	Gammaproteobacteria	Enterobacterales	Enterobacteriaceae
MAG_0862	Human	100	1.89	0	2425849	35835	Bacillota
MAG_0863	Human	94.79	0.05	0	2898482	56538	Bacteroidota	Bacteroidia	Bacteroidales	Bacteroidaceae
MAG_0864	Human	89.05	1.55	0	1912700	10262	Bacillota	Negativicutes	Acidaminococcales	Acidaminococcaceae	Phascolarctobacterium	Phascolarctobacterium faecium
MAG_0865	Human	97.61	0.04	0	3832045	34468	Bacillota	Clostridia
MAG_0866	Human	92.23	0	0	2433101	22372	Bacillota	Clostridia
MAG_0867	Human	85.68	2.15	28.57	2389152	21140	Bacillota	Clostridia	Lachnospirales	Lachnospiraceae
MAG_0868	Human	76.25	3.51	33.33	2500215	16348	Bacillota	Clostridia	Lachnospirales	Lachnospiraceae	Lachnospiraceae bacterium
MAG_0869	Human	90.64	0.94	0	3899700	12762	Bacillota
MAG_0870	Human	65.35	0	0	1380539	4411	Bacillota	Erysipelotrichia	Erysipelotrichales	Erysipelotrichaceae
MAG_0871	Human	55.79	2.66	0	2144107	5633	Bacillota	Clostridia	Lachnospirales	Lachnospiraceae
MAG_0872	Human	72.64	0.95	33.33	1907326	16152	Bacillota	Clostridia	Lachnospirales	Lachnospiraceae
MAG_0873	Human	87.34	0.34	0	1974550	17370	Bacillota	Clostridia
MAG_0874	Human	93.03	0	0	3427385	14796	Bacillota	Clostridia	Eubacteriales	Oscillospiraceae
MAG_0875	Human	76.49	1.19	25	1953989	5038	Pseudomonadota	Betaproteobacteria	Burkholderiales	Sutterellaceae
MAG_0876	Human	96.97	0.63	0	2912163	81000	Bacillota	Clostridia
MAG_0877	Human	66.28	4.43	0	1924221	3823	Bacillota	Clostridia	Eubacteriales	butyrate-producing bacterium SS3/4
MAG_0878	Human	94.97	0.04	0	2597952	79147	Bacillota	Clostridia	Lachnospirales	Lachnospiraceae	Coprococcus	Coprococcus sp. ART55/1
MAG_0879	Human	84.82	0.32	100	3123739	14527	Bacillota	Clostridia
MAG_0880	Human	98.66	0	0	2087754	78737	Bacillota	Clostridia
MAG_0881	Human	98.14	0	0	2670124	18170	Pseudomonadota	Betaproteobacteria	Burkholderiales	Sutterellaceae	Sutterella	Sutterella faecalis
MAG_0882	Human	97.6	0.6	0	2021352	60894	Bacillota	Negativicutes
MAG_0883	Human	97.56	2.1	0	2791402	9786	Bacillota	Clostridia	Lachnospirales	Lachnospiraceae	Anaerostipes	Anaerostipes hadrus
MAG_0884	Human	52.67	3.54	0	1717745	1670	Bacillota	Clostridia	Peptostreptococcales	Peptostreptococcaceae	Peptacetobacter	Peptacetobacter hiranonis
MAG_0885	Human	81.25	4.64	33.33	3169793	3426	Bacteroidota	Bacteroidia	Bacteroidales	Bacteroidaceae	Bacteroides
MAG_0886	Human	76.97	0	0	2803964	6873	Bacillota	Clostridia	Lachnospirales	Lachnospiraceae
MAG_0887	Human	98.56	0.81	0	2122102	81907	Actinomycetota	Coriobacteriia	Coriobacteriales	Coriobacteriaceae
MAG_0888	Human	93.05	1.36	33.33	2431000	10146	Bacillota	Clostridia	Eubacteriales	Oscillospiraceae
MAG_0889	Human	96.3	2.66	7.69	2652721	62500	Bacillota	Clostridia	Lachnospirales	Lachnospiraceae	Lachnospiraceae bacterium
MAG_0890	Human	96.54	0	0	2943590	37032	Bacillota
MAG_0891	Human	86.45	1	0	2357543	16390	Bacillota	Clostridia
MAG_0892	Human	89.51	0.86	100	2573810	11168	Bacteroidota	Bacteroidia	Bacteroidales	Prevotellaceae
MAG_0893	Human	93.6	0	0	2506471	9613	Bacteroidota	Bacteroidia	Bacteroidales
MAG_0894	Human	95.08	0.71	0	2031419	28989	Bacillota
MAG_0895	Human	83.7	1.27	0	2537705	16438	Bacillota	Clostridia
MAG_0896	Human	97.58	1.77	33.33	2092731	28314	Actinomycetota	Coriobacteriia	Coriobacteriales	Coriobacteriaceae	Collinsella	Collinsella aerofaciens
MAG_0897	Human	53.76	0	0	1787930	8558	Pseudomonadota	Gammaproteobacteria	Moraxellales	Moraxellaceae	Acinetobacter	Acinetobacter sp. SWBY1
MAG_0898	Human	89.47	0.69	0	2244457	10418
MAG_0899	Human	97.55	1.5	0	1937582	32610	Bacillota	Negativicutes	Acidaminococcales	Acidaminococcaceae	Phascolarctobacterium	Phascolarctobacterium faecium
MAG_0900	Human	94.7	0	0	1827676	24985	Bacillota
MAG_0901	Human	88.08	1.34	0	2036143	9146	Bacillota	Clostridia	Eubacteriales	Oscillospiraceae
MAG_0902	Human	79.05	2.07	30.77	2146975	8317	Bacillota	Clostridia	Lachnospirales	Lachnospiraceae	Anaerostipes	Anaerostipes hadrus
MAG_0903	Human	97.15	0.9	0	1675440	52280	Bacillota	Negativicutes	Acidaminococcales	Acidaminococcaceae
MAG_0904	Human	95.14	0	0	1954352	28944	Bacillota	Clostridia	Eubacteriales
MAG_0905	Human	87.62	0.32	0	2516903	13846	Bacillota	Clostridia
MAG_0906	Human	91.27	1.13	0	3975493	36503	Bacteroidota	Bacteroidia	Bacteroidales	Bacteroidaceae	Phocaeicola	Phocaeicola vulgatus
MAG_0907	Human	96.54	0	0	2386169	35423	Bacillota	Clostridia	Eubacteriales	Oscillospiraceae	Faecalibacterium	Faecalibacterium prausnitzii
MAG_0908	Human	53.79	0.52	50	1529049	2929	Bacillota	Clostridia	Lachnospirales	Lachnospiraceae
MAG_0909	Human	71.18	1.39	0	1999547	12008	Bacillota	Clostridia
MAG_0910	Human	75.07	2.46	0	1569414	10959	Bacillota	Clostridia
MAG_0911	Human	94	0.06	50	2363155	43737	Bacillota	Clostridia	Lachnospirales	Lachnospiraceae	Lachnospiraceae bacterium
MAG_0912	Human	65.53	1.13	0	1725016	2745	Bacteroidota	Bacteroidia	Bacteroidales
MAG_0913	Human	88.19	1.59	25	2836054	25298
MAG_0914	Human	95.01	0	0	2492177	78349	Bacillota	Clostridia
MAG_0915	Human	97.82	0	0	2648957	35386	Bacillota	Clostridia	Eubacteriales	Oscillospiraceae	Ruminococcus	Ruminococcus bicirculans (ex Wegman et al. 2014)
MAG_0916	Human	98.66	0.34	0	1856479	33647	Bacillota	Clostridia	Eubacteriales	Oscillospiraceae
MAG_0917	Human	94.56	1.08	80	2388463	9064	Actinomycetota	Coriobacteriia	Coriobacteriales
MAG_0918	Human	96.95	0	0	3060519	67664	Bacillota	Clostridia	Lachnospirales	Lachnospiraceae
MAG_0919	Human	96.18	0.56	50	3378959	48453	Bacteroidota	Bacteroidia	Bacteroidales	Bacteroidaceae
MAG_0920	Human	98.66	3.36	0	2989235	49191	Bacillota	Clostridia	Lachnospirales	Lachnospiraceae	Anaerostipes	Anaerostipes hadrus
MAG_0921	Human	81.51	2.22	0	2177171	20304	Bacillota	Clostridia	Lachnospirales	Lachnospiraceae
MAG_0922	Human	97.47	0	0	2848447	115083	Bacillota	Clostridia
MAG_0923	Human	100	1.36	0	2460178	30662	Bacillota	Clostridia	Eubacteriales	Oscillospiraceae	Faecalibacterium	Faecalibacterium prausnitzii
MAG_0924	Human	99.98	1.5	0	2342176	140526	Bacillota	Negativicutes	Acidaminococcales	Acidaminococcaceae
MAG_0925	Human	82.52	0	0	1954333	11175	Bacillota	Clostridia
MAG_0926	Human	99.46	1.27	0	2631715	62997	Bacillota	Negativicutes	Selenomonadales	Selenomonadaceae
MAG_0927	Human	99.19	0	0	3474850	47689	Bacillota
MAG_0928	Human	86.75	0.47	33.33	3818409	10591	Pseudomonadota	Gammaproteobacteria	Enterobacterales	Enterobacteriaceae
MAG_0929	Human	90.52	0	0	1629975	14577	Actinomycetota	Coriobacteriia	Coriobacteriales
MAG_0930	Human	80.34	0	0	2647711	4148	Bacillota	Clostridia	Eubacteriales	Oscillospiraceae	Flavonifractor	Flavonifractor plautii
MAG_0931	Human	96.49	0	0	4792004	29311	Bacteroidota	Bacteroidia	Bacteroidales	Tannerellaceae	Parabacteroides
MAG_0932	Human	94.03	0.94	0	2019852	27627	Bacillota
MAG_0933	Human	62.11	2.98	0	2213659	2826	Actinomycetota	Coriobacteriia	Eggerthellales	Eggerthellaceae	Eggerthella	Eggerthella lenta
MAG_0934	Human	54.74	2.29	20	987453	2530	Bacillota
MAG_0935	Human	95	0.46	25	3452951	46405	Bacillota	Clostridia	Lachnospirales	Lachnospiraceae
MAG_0936	Human	89.95	1.66	18.18	3965498	9465	Bacteroidota	Bacteroidia	Bacteroidales	Bacteroidaceae	Phocaeicola
MAG_0937	Human	83.92	1.48	28.57	3670764	21152	Bacteroidota	Bacteroidia	Bacteroidales	Bacteroidaceae	Bacteroides
MAG_0938	Human	86.17	0.06	0	1984111	12343	Bacillota	Clostridia	Lachnospirales	Lachnospiraceae
MAG_0939	Human	94.55	0	0	2280516	37603	Bacillota	Clostridia	Lachnospirales	Lachnospiraceae	Lachnospiraceae bacterium
MAG_0940	Human	89.22	0.38	0	4393278	20051	Bacteroidota	Bacteroidia	Bacteroidales
MAG_0941	Human	98.31	1.12	0	2905908	69016	Fusobacteriota	Fusobacteriia	Fusobacteriales	Fusobacteriaceae
MAG_0942	Human	97.22	0	0	3178117	30345	Bacteroidota	Bacteroidia	Bacteroidales
MAG_0943	Human	69.25	0	0	3319969	30969	Bacillota	Clostridia
MAG_0944	Human	98.68	0.2	16.67	4370174	75639	Pseudomonadota	Gammaproteobacteria	Enterobacterales	Enterobacteriaceae	Escherichia	Escherichia coli
MAG_0945	Human	51.72	1.72	0	2610254	7528	Bacillota	Clostridia	Peptostreptococcales	Peptostreptococcaceae	Romboutsia	Romboutsia ilealis
MAG_0946	Human	91.27	0	0	2499574	54885	Bacillota	Clostridia
MAG_0947	Human	97.43	0	0	2630999	68584	Bacillota	Clostridia
MAG_0948	Human	80	2.25	0	1931816	23344	Fusobacteriota	Fusobacteriia	Fusobacteriales	Fusobacteriaceae	Fusobacterium
MAG_0949	Human	89.96	0.46	25	3448773	43531	Bacteroidota	Bacteroidia	Bacteroidales	Bacteroidaceae	Phocaeicola	Phocaeicola vulgatus
MAG_0950	Human	98.53	0	0	2504957	52569	Bacillota	Clostridia	Lachnospirales	Lachnospiraceae	Lachnospiraceae bacterium
MAG_0951	Human	100	1.27	0	2698641	30187	Bacillota	Negativicutes	Selenomonadales	Selenomonadaceae	Megamonas	Megamonas hypermegale
MAG_0952	Human	94.76	0.79	62.5	2132987	31691	Bacillota	Clostridia	Peptostreptococcales	Peptostreptococcaceae	Peptacetobacter	Peptacetobacter hiranonis
MAG_0953	Human	73.27	0	0	1950258	20143	Bacillota	Clostridia	Lachnospirales	Lachnospiraceae
MAG_0954	Human	89.68	0.22	0	2433281	19467	Bacillota	Clostridia	Lachnospirales	Lachnospiraceae
MAG_0955	Human	98.32	0	0	2511305	38224	Bacillota	Clostridia	Eubacteriales	Oscillospiraceae	[Eubacterium] siraeum
MAG_0956	Human	90.41	1.34	0	4580180	54804	Bacteroidota	Bacteroidia	Bacteroidales	Bacteroidaceae	Phocaeicola
MAG_0957	Human	92.1	1.05	0	2849058	26128	Bacillota	Clostridia	Lachnospirales	Lachnospiraceae
MAG_0958	Human	82.84	0.66	50	1954756	8972	Bacillota	Clostridia	Lachnospirales	Lachnospiraceae	Lachnospiraceae bacterium
MAG_0959	Human	95.69	0.19	100	2786263	19606	Bacteroidota	Bacteroidia	Bacteroidales	Bacteroidaceae
MAG_0960	Human	56.46	0	0	1814274	8286	Bacillota	Clostridia
MAG_0961	Human	96.08	1.2	18.18	2527167	71622	Bacillota	Clostridia
MAG_0962	Human	67.88	0.34	0	1851653	9312	Bacillota	Clostridia	Lachnospirales	Lachnospiraceae
MAG_0963	Human	52.21	0	0	1244828	3691	Bacillota	Clostridia	Lachnospirales	Lachnospiraceae
MAG_0964	Human	98.35	0	0	2105755	20243	Bacillota
MAG_0965	Human	93.72	0.46	0	2436788	10865	Bacillota	Clostridia	Eubacteriales	Oscillospiraceae
MAG_0966	Human	93.27	0.22	50	2796986	13852	Bacteroidota	Bacteroidia	Bacteroidales	Prevotellaceae
MAG_0967	Human	55.98	3.02	0	1478221	2300
MAG_0968	Human	57.6	0.75	0	1122698	2773	Bacillota	Clostridia	Eubacteriales	Oscillospiraceae
MAG_0969	Human	98.66	0	0	1963119	66361	Bacillota	Clostridia	Eubacteriales
MAG_0970	Human	58.77	0	0	2279353	9181	Bacillota	Clostridia
MAG_0971	Human	95.84	0.23	0	2528911	22275
MAG_0972	Human	70.94	0	0	1988945	9636	Bacillota	Clostridia	Lachnospirales	Lachnospiraceae
MAG_0973	Human	78.59	0.31	0	2062611	8044	Bacteroidota	Bacteroidia	Bacteroidales	Prevotellaceae
MAG_0974	Human	100	1.5	0	2457695	129760	Bacillota	Negativicutes	Acidaminococcales	Acidaminococcaceae
MAG_0975	Human	91.49	0.37	100	2731444	11344	Bacteroidota	Bacteroidia	Bacteroidales	Prevotellaceae
MAG_0976	Pig	92.64	0.38	0	4554750	26391	Actinomycetota	Actinomycetes	Mycobacteriales	Nocardiaceae	Rhodococcus
MAG_0977	Pig	94.5	0.68	33.33	2542555	19188	Pseudomonadota	Gammaproteobacteria	Moraxellales	Moraxellaceae	Acinetobacter	Acinetobacter lwoffii
MAG_0978	Pig	79.58	0.62	0	2777277	11711	Pseudomonadota	Betaproteobacteria	Rhodocyclales
MAG_0979	Pig	78.57	0	0	2421539	65016	Bacillota	Clostridia	Eubacteriales	Oscillospiraceae	Subdoligranulum
MAG_0980	Pig	81.56	0.02	50	1924793	10927	Bacteroidota	Bacteroidia	Bacteroidales	Prevotellaceae
MAG_0981	Pig	86.82	0	0	2100287	9333	Bacteroidota	Bacteroidia	Bacteroidales
MAG_0982	Pig	73.57	0.56	0	1139378	5229	Bacillota	Bacilli	Lactobacillales	Streptococcaceae	Streptococcus	Streptococcus alactolyticus
MAG_0983	Pig	72.92	0	0	2462155	25385	Bacteroidota	Bacteroidia	Bacteroidales	Prevotellaceae
MAG_0984	Pig	93.87	0.4	0	4258409	23959	Pseudomonadota	Gammaproteobacteria	Enterobacterales	Enterobacteriaceae
MAG_0985	Pig	60.34	3.45	50	2868818	13605	Bacteroidota	Bacteroidia	Bacteroidales	Tannerellaceae	Parabacteroides	Parabacteroides merdae
MAG_0986	Pig	76.43	1.61	12.5	2210346	7516	Bacteroidota	Bacteroidia	Bacteroidales
MAG_0987	Pig	98.96	0.44	25	2527305	16352	Bacteroidota	Bacteroidia	Bacteroidales
MAG_0988	Pig	88.31	0.6	0	1610218	10198	Bacillota	Negativicutes	Acidaminococcales	Acidaminococcaceae	Phascolarctobacterium
MAG_0989	Pig	78.52	2.45	27.27	2679611	14853	Bacteroidota	Bacteroidia	Bacteroidales	Prevotellaceae	Segatella	Segatella hominis
MAG_0990	Pig	64.14	0	0	3768306	37540	Bacteroidota	Bacteroidia	Bacteroidales	Bacteroidaceae	Phocaeicola
MAG_0991	Pig	92.39	0	0	2281393	8579	Bacteroidota	Bacteroidia	Bacteroidales	Prevotellaceae
MAG_0992	Pig	90.76	0.97	0	2151447	20647	Bacillota	Clostridia	Lachnospirales	Lachnospiraceae
MAG_0993	Pig	79.33	0.6	0	2185190	6668	Bacteroidota	Bacteroidia	Bacteroidales
MAG_0994	Pig	55.88	0	0	1232825	2804	Bacteroidota	Bacteroidia	Bacteroidales
MAG_0995	Pig	85.77	3.59	50	3300826	28915	Bacteroidota	Bacteroidia	Bacteroidales	Tannerellaceae	Parabacteroides	Parabacteroides absconsus
MAG_0996	Pig	98.94	0	0	2115573	51673	Bacillota	Bacilli	Lactobacillales	Lactobacillaceae	Lactobacillus	Lactobacillus amylovorus
MAG_0997	Pig	85.98	0.37	0	2340010	16418	Bacteroidota	Bacteroidia	Bacteroidales	Prevotellaceae
MAG_0998	Pig	96.58	0.25	0	2696584	53371	Bacteroidota	Bacteroidia	Bacteroidales	Prevotellaceae
MAG_0999	Pig	87.3	0.21	14.29	2363464	9400	Bacteroidota	Bacteroidia	Bacteroidales	Porphyromonadaceae	Porphyromonadaceae bacterium
MAG_1000	Pig	97.99	0.19	0	4181837	72462	Bacteroidota	Bacteroidia	Bacteroidales	Bacteroidaceae	Bacteroides	Bacteroides uniformis
MAG_1001	Pig	82.31	0.02	0	1391104	7735	Bacillota	Bacilli	Lactobacillales	Lactobacillaceae	Limosilactobacillus	Limosilactobacillus reuteri
MAG_1002	Pig	81.67	3.6	0	2874554	15226	Bacteroidota	Bacteroidia	Bacteroidales
MAG_1003	Pig	76.92	2.02	0	2849137	5175	Pseudomonadota	Gammaproteobacteria	Moraxellales	Moraxellaceae	Acinetobacter
MAG_1004	Pig	93.19	2.8	3.23	4214567	23476	Pseudomonadota	Gammaproteobacteria	Moraxellales	Moraxellaceae	Acinetobacter
MAG_1005	Pig	88.26	1.05	0	2535590	14091	Spirochaetota	Spirochaetia	Spirochaetales	Treponemataceae
MAG_1006	Pig	67.34	0.77	0	2247565	6717	Pseudomonadota	Betaproteobacteria	Burkholderiales	Comamonadaceae	Comamonas	Comamonas testosteroni
MAG_1007	Pig	97.81	0.17	0	4092234	53919	Pseudomonadota	Gammaproteobacteria	Enterobacterales	Enterobacteriaceae
MAG_1008	Pig	69.13	1.38	0	1672289	5463
MAG_1009	Pig	61.27	0.7	0	1181786	9608	Bacillota	Clostridia	Peptostreptococcales	Peptostreptococcaceae	Terrisporobacter
MAG_1010	Pig	81.61	0	0	3216861	34272	Bacillota	Bacilli	Bacillales	Caryophanaceae	Kurthia	Candidatus Kurthia intestinigallinarum
MAG_1011	Pig	84.14	0.45	33.33	1837823	20128	Bacteroidota	Bacteroidia	Bacteroidales
MAG_1012	Pig	95.9	0.03	0	1761216	22151	Bacillota	Bacilli	Lactobacillales	Lactobacillaceae	Lactobacillus	Lactobacillus amylovorus
MAG_1013	Pig	91.53	0.81	0	2015029	45320	Bacteroidota	Bacteroidia	Bacteroidales
MAG_1014	Pig	84.53	0.25	0	1366761	12677	Methanobacteriota	Methanobacteria	Methanobacteriales	Methanobacteriaceae	Methanobrevibacter
MAG_1015	Pig	68.18	0	0	2331337	16876	Pseudomonadota	Gammaproteobacteria	Moraxellales	Moraxellaceae	Acinetobacter
MAG_1016	Pig	61.32	1.89	0	1779443	7656	Bacillota	Clostridia
MAG_1017	Pig	79.54	1.6	0	1258036	5927	Methanobacteriota	Methanobacteria	Methanobacteriales	Methanobacteriaceae	Methanobrevibacter
MAG_1018	Pig	63.37	1.85	0	2151022	4734	Bacteroidota	Bacteroidia	Bacteroidales	Prevotellaceae
MAG_1019	Pig	65.96	0.03	0	1055122	21846	Bacillota	Bacilli	Lactobacillales	Lactobacillaceae	Lactobacillus	Lactobacillus amylovorus
MAG_1020	Pig	90.03	1.36	0	1668078	20507	Bacillota	Bacilli	Lactobacillales	Lactobacillaceae	Lactobacillus	Lactobacillus johnsonii
MAG_1021	Pig	90.57	1.5	42.86	1620339	11876	Bacillota	Bacilli	Lactobacillales	Lactobacillaceae	Limosilactobacillus	Limosilactobacillus reuteri
MAG_1022	Pig	93.82	0	0	1998595	87892	Bacteroidota	Bacteroidia	Bacteroidales
MAG_1023	Pig	97.97	0.33	0	4129784	45321	Pseudomonadota	Gammaproteobacteria	Enterobacterales	Enterobacteriaceae
MAG_1024	Pig	76.08	0.56	0	1994185	33837	Bacteroidota	Bacteroidia
MAG_1025	Pig	95.32	0.37	0	1406496	41784	Bacillota	Bacilli	Lactobacillales	Streptococcaceae	Streptococcus	Streptococcus alactolyticus
MAG_1026	Pig	82.66	0	0	1988460	8427	Verrucomicrobiota
MAG_1027	Pig	87.38	0.48	0	1793121	18149	Bacteroidota	Bacteroidia	Bacteroidales
MAG_1028	Pig	86.84	0.8	0	1141586	8065	Bacillota	Clostridia
MAG_1029	Pig	79.88	1.13	23.08	1663447	18108	Bacteroidota	Bacteroidia	Bacteroidales
MAG_1030	Pig	85.92	0	0	1840505	15824	Methanobacteriota	Methanobacteria	Methanobacteriales	Methanobacteriaceae	Methanobrevibacter
MAG_1031	Pig	88.67	0.75	0	1304607	9603	Bacillota	Bacilli	Lactobacillales	Streptococcaceae	Streptococcus	Streptococcus alactolyticus
MAG_1032	Pig	57.52	2.37	0	1466790	2907	Thermodesulfobacteriota	Desulfovibrionia	Desulfovibrionales	Desulfovibrionaceae	Desulfovibrio	Desulfovibrio piger
MAG_1033	Pig	62.37	1.15	0	2468044	5333	Bacteroidota	Bacteroidia	Bacteroidales	Prevotellaceae
MAG_1034	Pig	80.38	0.4	0	1605136	16499	Bacteroidota	Bacteroidia	Bacteroidales
MAG_1035	Pig	79.77	1.97	40	1697217	10263	Bacteroidota	Bacteroidia	Bacteroidales
MAG_1036	Pig	74.6	1.89	0	1531034	3526	Bacillota	Bacilli	Lactobacillales	Lactobacillaceae	Lactobacillus	Lactobacillus johnsonii
MAG_1037	Pig	90.94	0.24	0	1785751	31138	Bacillota	Clostridia
MAG_1038	Pig	93.4	0.27	0	1849935	48565	Bacteroidota	Bacteroidia	Bacteroidales
MAG_1039	Pig	92.65	1.76	8.33	2315646	7532	Pseudomonadota	Gammaproteobacteria	Aeromonadales	Succinivibrionaceae
MAG_1040	Pig	97.13	0	0	1949866	56438	Bacteroidota
MAG_1041	Pig	96.36	0	0	1716144	20535	Bacillota	Bacilli	Lactobacillales	Lactobacillaceae	Limosilactobacillus	Limosilactobacillus reuteri
MAG_1042	Pig	89.93	0.35	0	2344048	21038	Bacteroidota	Flavobacteriia	Flavobacteriales	Flavobacteriaceae
MAG_1043	Pig	86.89	0.17	0	2155081	15307	Bacillota	Clostridia	Eubacteriales
MAG_1044	Pig	55.52	0	0	1549532	6570	Bacteroidota	Bacteroidia	Bacteroidales
MAG_1045	Pig	83.87	0	0	2325057	10707	Pseudomonadota	Gammaproteobacteria	Lysobacterales	Lysobacteraceae
MAG_1046	Pig	98.94	0	0	1965144	43891	Bacillota	Bacilli	Lactobacillales	Lactobacillaceae	Lactobacillus	Lactobacillus amylovorus
MAG_1047	Pig	95.64	0.5	0	2633724	17066	Bacteroidota	Bacteroidia	Bacteroidales	Porphyromonadaceae	Porphyromonadaceae bacterium
MAG_1048	Pig	89.39	3.26	0	2800936	87222	Pseudomonadota	Betaproteobacteria	Burkholderiales	Comamonadaceae
MAG_1049	Pig	84.22	1.34	22.22	2331148	14842	Bacteroidota	Bacteroidia	Bacteroidales	Prevotellaceae
MAG_1050	Pig	72.17	2.45	7.69	1861532	7921	Bacteroidota	Bacteroidia	Bacteroidales	Prevotellaceae	Segatella
MAG_1051	Pig	75.86	0	0	2171252	24143	Pseudomonadota	Gammaproteobacteria	Pseudomonadales	Pseudomonadaceae
MAG_1052	Pig	60.77	0	0	2053554	5578	Pseudomonadota	Betaproteobacteria	Burkholderiales	Comamonadaceae	Comamonas	Comamonas testosteroni
MAG_1053	Pig	87.69	0.78	33.33	2589528	15629	Bacteroidota	Bacteroidia	Bacteroidales	Prevotellaceae
MAG_1054	Pig	93.02	0.95	0	2149785	39585	Bacteroidota	Bacteroidia	Bacteroidales
MAG_1055	Pig	91.74	0	0	1870874	22461	Bacillota
MAG_1056	Pig	65.69	1.72	0	2308283	18991	Bacillota	Clostridia
MAG_1057	Pig	83.42	1.38	0	2041746	11507	Bacteroidota	Bacteroidia	Bacteroidales
MAG_1058	Pig	93.54	0.37	0	2958867	31104	Bacteroidota	Bacteroidia	Bacteroidales	Prevotellaceae
MAG_1059	Pig	88.88	0.82	87.5	1659059	19260	Bacillota	Clostridia	Eubacteriales	Oscillospiraceae
MAG_1060	Pig	83.53	1.46	0	2199507	22147	Bacillota	Clostridia	Lachnospirales	Lachnospiraceae
MAG_1061	Pig	60.17	3.04	25	1454308	7396	Bacillota	Clostridia	Lachnospirales	Lachnospiraceae
MAG_1062	Pig	65	2.07	50	2403391	13823	Bacteroidota	Bacteroidia	Bacteroidales	Prevotellaceae
MAG_1063	Pig	95.22	0.73	0	2866051	25011	Bacillota	Clostridia	Eubacteriales
MAG_1064	Pig	96.77	0.25	0	3855424	30293	Pseudomonadota	Gammaproteobacteria	Enterobacterales	Enterobacteriaceae
MAG_1065	Pig	91.19	0.33	50	1999744	57078	Bacteroidota	Bacteroidia	Bacteroidales
MAG_1066	Pig	89.88	0.49	0	2403206	22408	Bacteroidota	Bacteroidia	Bacteroidales	Prevotellaceae
MAG_1067	Pig	60.98	0.24	0	1330816	4334	Bacteroidota	Bacteroidia	Bacteroidales
MAG_1068	Pig	76.97	0.3	0	2005985	6148	Pseudomonadota	Gammaproteobacteria	Moraxellales	Moraxellaceae	Acinetobacter	Acinetobacter indicus
MAG_1069	Pig	95.04	2.71	0	3767993	54831	Bacillota	Bacilli	Bacillales	Bacillaceae
MAG_1070	Pig	63.33	0.16	0	923058	3197
MAG_1071	Pig	99.52	0.55	0	2745505	55075	Pseudomonadota	Gammaproteobacteria	Moraxellales	Moraxellaceae	Acinetobacter
MAG_1072	Pig	85.43	0.34	0	1455714	18137	Bacillota	Clostridia	Eubacteriales
MAG_1073	Pig	79.9	3.58	37.5	2279983	5063	Bacillota	Clostridia	Eubacteriales	Oscillospiraceae	Ruminococcus
MAG_1074	Pig	95.9	0.77	0	3455963	40632	Bacteroidota	Bacteroidia	Bacteroidales	Tannerellaceae	Parabacteroides	Parabacteroides absconsus
MAG_1075	Pig	86.6	1.28	47.06	2525591	11878	Bacteroidota	Bacteroidia	Bacteroidales	Bacteroidaceae
MAG_1076	Pig	89.54	0.34	0	1991217	8382	Bacillota	Clostridia	Eubacteriales	Oscillospiraceae
MAG_1077	Pig	76.52	1.14	0	1838494	13081	Spirochaetota	Spirochaetia	Spirochaetales	Sphaerochaetaceae
MAG_1078	Pig	97.09	0	0	2279719	71304	Bacillota	Clostridia
MAG_1079	Pig	77.64	0.37	0	2010732	5918	Bacteroidota	Bacteroidia	Bacteroidales
MAG_1080	Pig	93.29	0.67	0	2202108	24138	Bacillota	Clostridia	Eubacteriales
MAG_1081	Pig	96.9	0.24	0	2849011	99564	Bacteroidota	Bacteroidia	Bacteroidales
MAG_1082	Pig	94.15	1.44	27.27	3406819	24859	Bacteroidota	Bacteroidia	Bacteroidales	Prevotellaceae
MAG_1083	Pig	69.84	1.09	14.29	2299242	5878	Bacteroidota	Bacteroidia	Bacteroidales	Prevotellaceae
MAG_1084	Pig	58.77	1.44	0	869832	3261	Mycoplasmatota	Mollicutes	uncultured Mollicutes bacterium
MAG_1085	Pig	87.01	0.58	0	2781806	18177	Bacillota	Clostridia
MAG_1086	Pig	96.45	0.76	0	3228896	31779	Bacteroidota	Bacteroidia	Bacteroidales	Prevotellaceae	Segatella	Segatella hominis
MAG_1087	Pig	95.44	0.37	0	3020355	13991	Bacteroidota	Bacteroidia	Bacteroidales	Prevotellaceae
MAG_1088	Pig	78.43	0.67	0	1666443	10862	Bacillota	Clostridia	Eubacteriales
MAG_1089	Pig	85.35	0.4	100	1373195	9751	Bacillota	Clostridia
MAG_1090	Pig	89.12	0.7	0	1395181	18216	Bacillota	Clostridia	Eubacteriales
MAG_1091	Pig	61.57	1.38	0	1154182	3414	Bacillota	Bacilli	Lactobacillales	Lactobacillaceae	Limosilactobacillus	Limosilactobacillus reuteri
MAG_1092	Pig	62.48	1.13	0	2578390	5182
MAG_1093	Pig	68.1	3.45	0	1861290	22841	Bacillota	Clostridia	Eubacteriales
MAG_1094	Pig	94.93	0.81	0	1814043	32376	Bacillota	Clostridia
MAG_1095	Pig	86.02	0.57	0	2119121	11736	Bacteroidota	Bacteroidia	Bacteroidales
MAG_1096	Pig	93.65	1.83	0	3249622	53893	Bacteroidota	Bacteroidia	Bacteroidales
MAG_1097	Pig	66.94	1.22	0	1073171	5639	Bacillota	Clostridia	Eubacteriales
MAG_1098	Pig	55.71	0.81	0	771603	2683	Bacillota	Clostridia
MAG_1099	Pig	75.36	0.24	0	1072668	21879	Bacillota	Clostridia	uncultured Clostridia bacterium
MAG_1100	Pig	96.24	1.08	0	2287849	33937	Bacteroidota	Bacteroidia
MAG_1101	Pig	92.41	0.34	55.56	2299475	19943	Bacillota	Clostridia	Eubacteriales
MAG_1102	Pig	76.08	0.18	0	1744989	7657	Bacillota	Clostridia	Eubacteriales	uncultured Eubacteriales bacterium
MAG_1103	Pig	76.26	0.54	0	1631851	5364	Bacteroidota
MAG_1104	Pig	94.89	0	0	2006928	25159	Bacteroidota
MAG_1105	Pig	60.66	1.88	25	1020843	3220	Bacillota	Clostridia
MAG_1106	Pig	56.87	0.34	0	1135887	4619	Bacillota	Clostridia	Eubacteriales	Oscillospiraceae
MAG_1107	Pig	89.85	0	0	2603779	10606	Actinomycetota	Actinomycetes	Mycobacteriales	Corynebacteriaceae
MAG_1108	Pig	83.73	0.95	0	1532104	13566	Bacteroidota	Bacteroidia	Bacteroidales
MAG_1109	Pig	61	2.43	0	751309	9668	Bacillota	Bacilli	Bacilli bacterium
MAG_1110	Pig	65.62	1.17	0	1232978	4323	Bacillota	Clostridia	Eubacteriales
MAG_1111	Pig	95.15	0.59	0	2418942	43635	Thermodesulfobacteriota	Desulfovibrionia	Desulfovibrionales	Desulfovibrionaceae	Desulfovibrio	Desulfovibrio piger
MAG_1112	Pig	71.62	0.78	14.29	1129693	7124	Bacillota	Bacilli	Lactobacillales	Lactobacillaceae	Lactobacillus	Lactobacillus johnsonii
MAG_1113	Pig	93.65	0.71	0	2938661	50958	Bacteroidota	Bacteroidia	Bacteroidales
MAG_1114	Pig	91.7	0.7	0	1452868	53346	Bacillota	Clostridia	Eubacteriales
MAG_1115	Pig	67.55	3.45	0	1946483	5684	Bacillota	Clostridia	Eubacteriales
MAG_1116	Pig	77.59	0	0	3192323	14360	Bacillota	Bacilli	Bacillales	Caryophanaceae	Kurthia	Candidatus Kurthia intestinigallinarum
MAG_1117	Pig	94.91	0.15	0	2575288	16713	Bacteroidota	Bacteroidia	Bacteroidales	Porphyromonadaceae	Porphyromonadaceae bacterium
MAG_1118	Pig	88.37	0.67	0	1615428	22360	Bacillota	Clostridia	Eubacteriales
MAG_1119	Pig	96.55	0.1	0	4639428	26519	Pseudomonadota	Gammaproteobacteria	Enterobacterales	Enterobacteriaceae
MAG_1120	Pig	89.6	0	0	1694211	48185	Bacillota	Clostridia	Eubacteriales
MAG_1121	Pig	92.48	0.11	0	1304250	41581	Mycoplasmatota	Mollicutes	uncultured Mollicutes bacterium
MAG_1122	Pig	94.78	1.17	0	2307981	29470	Bacteroidota	Bacteroidia	Bacteroidales
MAG_1123	Pig	73.88	0.57	0	1956361	4333	Actinomycetota	Actinomycetes	Mycobacteriales	Corynebacteriaceae	Corynebacterium
MAG_1124	Pig	56.61	0	0	1264173	5084
MAG_1125	Pig	87.42	0.37	0	2649024	18588	Bacteroidota	Bacteroidia	Bacteroidales
MAG_1126	Pig	88.29	1.21	0	1658132	21627	Bacillota	Clostridia
MAG_1127	Pig	63.79	3.45	50	1438417	18642	Bacteroidota	Bacteroidia	Bacteroidales
MAG_1128	Pig	63.33	1.75	0	960197	5297	Bacillota	Clostridia	Eubacteriales	Clostridiaceae	Clostridium	Clostridium sp.
MAG_1129	Pig	63.13	2.64	0	1511431	7504	Bacteroidota	Bacteroidia	Bacteroidales
MAG_1130	Pig	89.95	2.13	0	1451724	22380	Methanobacteriota	Methanobacteria	Methanobacteriales	Methanobacteriaceae	Methanobrevibacter
MAG_1131	Pig	74.51	3.04	0	2042664	3768	Bacteroidota	Bacteroidia	Bacteroidales	Porphyromonadaceae	Porphyromonadaceae bacterium
MAG_1132	Pig	51.52	0	0	1874332	4128	Bacteroidota	Bacteroidia	Bacteroidales	Prevotellaceae
MAG_1133	Pig	81.44	0.82	33.33	1705030	8592	Bacteroidota	Bacteroidia	Bacteroidales
MAG_1134	Pig	70.69	0.64	0	1681520	3573	Bacteroidota	Bacteroidia	Bacteroidales
MAG_1135	Pig	76.91	0	0	1418907	7202	Bacteroidota	Bacteroidia	Bacteroidales
MAG_1136	Pig	70.85	0	0	1216298	3572	Bacillota	Clostridia	Eubacteriales
MAG_1137	Pig	84.21	0	0	1410770	10776	Bacillota	Clostridia	Eubacteriales
MAG_1138	Pig	90.94	0	0	1893865	46601	Bacillota	Clostridia	Eubacteriales
MAG_1139	Pig	97.32	0.39	0	1905213	11765	Bacillota	Bacilli	Lactobacillales	Lactobacillaceae	Lactobacillus	Lactobacillus amylovorus
MAG_1140	Pig	96.22	1.33	0	2405431	22517	Bacillota	Clostridia	Eubacteriales	Clostridiaceae
MAG_1141	Pig	74.28	0.34	0	3074650	4447	Pseudomonadota	Gammaproteobacteria	Enterobacterales	Enterobacteriaceae
MAG_1142	Pig	78.59	0.41	0	1178239	4564	Campylobacterota	Epsilonproteobacteria	Campylobacterales	Arcobacteraceae	Aliarcobacter	Aliarcobacter cryaerophilus
MAG_1143	Pig	74.79	0	0	1507000	6527
MAG_1144	Pig	81.16	1.34	0	1576367	4933	Bacillota	Clostridia	Eubacteriales	Oscillospiraceae
MAG_1145	Pig	67.44	0.52	22.22	2016404	5273	Pseudomonadota	Betaproteobacteria	Burkholderiales	Comamonadaceae
MAG_1146	Pig	70.43	0.87	33.33	1747481	6275	Bacteroidota	Bacteroidia	Bacteroidales
MAG_1147	Pig	91.38	0.54	0	1879885	10171	Bacteroidota	Bacteroidia	Bacteroidales	Bacteroidales bacterium
MAG_1148	Pig	79.49	1.67	25	1834621	17668	Bacteroidota	Bacteroidia	Bacteroidales
MAG_1149	Pig	76.72	0.19	0	2022880	20955	Bacteroidota	Bacteroidia	Bacteroidales	Prevotellaceae
MAG_1150	Pig	69.53	1.19	0	1286357	5004	Bacteroidota	Bacteroidia	Bacteroidales
MAG_1151	Pig	98.95	0.6	0	1877504	36113	Bacillota	Negativicutes	Acidaminococcales	Acidaminococcaceae	Phascolarctobacterium
MAG_1152	Pig	97.33	0	0	2076190	27989	Bacillota	Bacilli	Lactobacillales	Lactobacillaceae	Limosilactobacillus
MAG_1153	Pig	97.54	3.28	0	1641013	26154	Bacillota	Bacilli	Lactobacillales	Lactobacillaceae	Limosilactobacillus	Limosilactobacillus reuteri
MAG_1154	Pig	90.24	1.14	0	2571091	25122	Spirochaetota	Spirochaetia	Spirochaetales	Sphaerochaetaceae
MAG_1155	Pig	98.63	0	0	2557728	68078	Bacillota	Clostridia	Eubacteriales	Oscillospiraceae
MAG_1156	Pig	92.46	0.97	0	2153508	38624	Bacteroidota	Bacteroidia	Bacteroidales
MAG_1157	Pig	57.07	1.72	100	2015264	5506	Bacteroidota	Bacteroidia	Bacteroidales
MAG_1158	Pig	98.13	0.75	0	1547927	29396	Bacillota	Bacilli	Lactobacillales	Streptococcaceae	Streptococcus	Streptococcus alactolyticus
MAG_1159	Pig	87.19	0.34	0	1537795	14954	Bacillota	Clostridia	Eubacteriales
MAG_1160	Pig	75.11	0	0	1853019	7992	Bacillota	Clostridia	Eubacteriales
MAG_1161	Pig	88.03	0	0	2079383	9505	Bacteroidota	Bacteroidia	Bacteroidales
MAG_1162	Pig	96.42	0.13	0	2757623	24747	Bacteroidota	Bacteroidia	Bacteroidales	Porphyromonadaceae	Porphyromonadaceae bacterium
MAG_1163	Pig	84.71	0.68	25	2414633	15129	Bacteroidota	Bacteroidia	Bacteroidales	Prevotellaceae
MAG_1164	Pig	58.1	0	0	2054840	12840	Bacteroidota	Bacteroidia	Bacteroidales	Prevotellaceae	Segatella
MAG_1165	Pig	100	0	0	2601296	70440	Bacillota	Negativicutes	Veillonellales	Veillonellaceae	Megasphaera	Megasphaera elsdenii
MAG_1166	Pig	65.78	3.45	100	2533188	13257	Bacteroidota	Bacteroidia	Bacteroidales	Prevotellaceae	Segatella	Segatella hominis
MAG_1167	Pig	81.62	0	0	2456739	6051
MAG_1168	Pig	75	1.69	0	2085097	4446	Bacillota	Clostridia	Eubacteriales
MAG_1169	Pig	77	0	0	1584066	17747	Bacillota	Bacilli	Lactobacillales	Lactobacillaceae	Lactobacillus	Lactobacillus amylovorus
MAG_1170	Pig	99.38	0.17	0	2395928	48225	Bacillota	Negativicutes	Selenomonadales	Selenomonadaceae	Mitsuokella	Mitsuokella multacida
MAG_1171	Pig	91.56	0.6	0	2034609	22343	Bacillota	Negativicutes	Acidaminococcales	Acidaminococcaceae	Acidaminococcus	Acidaminococcus timonensis
MAG_1172	Pig	93.74	0	0	1626560	41912	Bacillota	Clostridia	Eubacteriales	Oscillospiraceae
MAG_1173	Pig	92.08	0.39	0	2645921	26410	Bacteroidota	Bacteroidia	Bacteroidales	Prevotellaceae
MAG_1174	Pig	97.83	0.42	0	1819090	30061	Bacillota	Bacilli	Lactobacillales	Lactobacillaceae	Lactobacillus	Lactobacillus delbrueckii
MAG_1175	Pig	85.55	1.51	0	2809396	14661	Bacteroidota	Bacteroidia	Bacteroidales
MAG_1176	Pig	76.64	0.08	0	1719863	8955	Bacteroidota	Bacteroidia	Bacteroidales
MAG_1177	Pig	99.07	0.08	0	2489037	52762	Bacillota	Negativicutes	Selenomonadales	Selenomonadaceae
MAG_1178	Pig	59.48	0	0	1745187	5974	Bacteroidota	Bacteroidia	Bacteroidales
MAG_1179	Pig	76.81	0.73	0	1552289	8455	Bacillota	Clostridia	Eubacteriales	Oscillospiraceae
MAG_1180	Pig	83.53	1.67	44.44	2885957	21273	Bacteroidota	Bacteroidia	Bacteroidales	Prevotellaceae
MAG_1181	Pig	61.68	0	0	1807991	5117	Bacteroidota	Bacteroidia	Bacteroidales	Prevotellaceae
MAG_1182	Pig	90.93	0.37	0	2379931	13676	Bacteroidota	Bacteroidia	Bacteroidales
MAG_1183	Pig	92.9	1.08	0	2207644	28438	Bacteroidota	Bacteroidia	Bacteroidales
MAG_1184	Pig	73.26	1.72	0	2130151	24772	Bacillota	Clostridia	Lachnospirales	Lachnospiraceae
MAG_1185	Pig	71.38	0.86	0	2471197	33136	Bacteroidota	Bacteroidia	Bacteroidales	Prevotellaceae
MAG_1186	Pig	84.29	0.39	66.67	1973037	8281	Bacteroidota	Bacteroidia	Bacteroidales
MAG_1187	Pig	69.12	0.75	0	1607748	6756	Bacteroidota	Bacteroidia	Bacteroidales
MAG_1188	Pig	86.06	3.51	11.76	3251623	10235	Bacteroidota	Bacteroidia	Bacteroidales	Prevotellaceae	Segatella	Segatella copri
MAG_1189	Pig	87.32	0	0	1884144	16489	Bacillota	Clostridia	Eubacteriales	Oscillospiraceae	Faecalibacterium	Faecalibacterium prausnitzii
MAG_1190	Pig	95.81	0	0	2454672	17535	Pseudomonadota	Gammaproteobacteria	Aeromonadales	Succinivibrionaceae
MAG_1191	Pig	63.26	0	0	2290063	10551	Bacteroidota	Bacteroidia	Bacteroidales	Prevotellaceae	Segatella
MAG_1192	Pig	68.46	3.41	0	1479680	7236	Bacillota	Bacilli	Lactobacillales	Lactobacillaceae	Lactobacillus	Lactobacillus johnsonii
MAG_1193	Pig	85.48	0.67	0	1872150	17217	Bacillota	Clostridia	Eubacteriales	Butyricicoccaceae
MAG_1194	Pig	86.81	2.03	0	1917768	15700	Bacillota	Clostridia	Eubacteriales	Butyricicoccaceae
MAG_1195	Pig	80.01	1.15	0	1931659	6764	Bacteroidota	Bacteroidia	Bacteroidales
MAG_1196	Pig	83.85	0.69	0	1684269	9728	Bacillota	Clostridia	Eubacteriales	Oscillospiraceae
MAG_1197	Pig	71.52	0.93	50	2151516	5956	Bacteroidota	Bacteroidia	Bacteroidales	Prevotellaceae
MAG_1198	Pig	99.25	0.75	0	1518480	40776	Bacillota	Bacilli	Lactobacillales	Streptococcaceae	Streptococcus	Streptococcus alactolyticus
MAG_1199	Pig	73.66	0.37	0	2059877	20070	Bacteroidota	Bacteroidia	Bacteroidales
MAG_1200	Pig	93.86	2.15	0	2080758	17429	Bacillota	Negativicutes	Selenomonadales	Selenomonadaceae
MAG_1201	Pig	80.39	1.76	0	2149170	37194	Bacillota	Clostridia	Lachnospirales	Lachnospiraceae
MAG_1202	Pig	89.39	0	0	1420353	19030	Bacillota	Bacilli	Lactobacillales	Lactobacillaceae	Lactobacillus	Lactobacillus amylovorus
MAG_1203	Pig	85.49	2.09	26.67	2813323	12688	Bacteroidota	Bacteroidia	Bacteroidales	Prevotellaceae
MAG_1204	Pig	61.71	1.14	0	1126401	4599	Bacillota	Clostridia	Eubacteriales
MAG_1205	Pig	79.38	0.21	0	1748843	4804	Bacteroidota	Bacteroidia	Bacteroidales	Prevotellaceae
MAG_1206	Pig	77.03	0.12	0	1843169	6386	Bacteroidota	Bacteroidia	Bacteroidales
MAG_1207	Pig	65.2	0.18	66.67	2055612	8236	Bacillota	Clostridia	Lachnospirales	Lachnospiraceae	Coprococcus
MAG_1208	Pig	97.09	0.6	0	2475336	28364	Bacillota	Negativicutes	Veillonellales	Veillonellaceae	Megasphaera	Megasphaera elsdenii
MAG_1209	Pig	90.29	0.65	16.67	2239259	13088	Bacteroidota	Bacteroidia	Bacteroidales	Prevotellaceae
MAG_1210	Pig	90.74	1.23	0	2542921	13926	Bacteroidota	Bacteroidia	Bacteroidales	Prevotellaceae	Prevotella	uncultured Prevotella sp.
MAG_1211	Pig	60.08	0.06	0	1221916	3345	Bacillota	Clostridia
MAG_1212	Pig	79.32	0	0	1808074	10477	Bacteroidota	Bacteroidia	Bacteroidales
MAG_1213	Pig	58.05	1.04	10.53	1197631	3373	Bacillota	Clostridia
MAG_1214	Pig	72.29	3.78	0	1533488	12636	Bacillota	Clostridia	Eubacteriales	Clostridiaceae	Clostridium	Clostridium sp.
MAG_1215	Pig	93.01	0.54	100	2091058	27433	Bacteroidota
MAG_1216	Pig	68.69	0.82	0	1796422	4207	Bacteroidota	Bacteroidia	Bacteroidales	Porphyromonadaceae	Porphyromonadaceae bacterium
MAG_1217	Pig	96.14	0.81	0	1431812	47887	Bacillota	Clostridia	Eubacteriales
MAG_1218	Pig	83.42	0	0	2019246	12235	Bacillota	Clostridia	Eubacteriales	Oscillospiraceae
MAG_1219	Pig	94.67	1.33	0	1964926	24458	Bacillota
MAG_1220	Pig	91.94	1.08	0	2157304	25430	Bacteroidota	Bacteroidia	Bacteroidales
MAG_1221	Pig	61.04	0	0	812511	6571	Bacillota	Clostridia	Christensenellales	Christensenellaceae
MAG_1222	Pig	94.18	1.08	0	1817670	14206	Bacteroidota
MAG_1223	Pig	98.13	0.87	25	1519924	34800	Bacillota	Bacilli	Lactobacillales	Streptococcaceae	Streptococcus	Streptococcus alactolyticus
MAG_1224	Pig	87.79	0.95	0	1905940	16825	Bacteroidota	Bacteroidia	Bacteroidales
MAG_1225	Pig	89.79	0.73	0	1591122	18548	Bacillota	Clostridia	Eubacteriales
MAG_1226	Pig	50.86	1.72	0	1401735	9994	Bacteroidota	Bacteroidia	Bacteroidales	Prevotellaceae
MAG_1227	Pig	94.18	0.33	33.33	2311770	6177	Bacteroidota	Bacteroidia	Bacteroidales	Prevotellaceae
MAG_1228	Pig	95.66	0.67	0	2818771	38164	Bacillota	Clostridia	Lachnospirales	Lachnospiraceae	Coprococcus	Coprococcus catus
MAG_1229	Pig	63.26	2.59	100	2136623	13276	Bacteroidota	Bacteroidia	Bacteroidales	Prevotellaceae
MAG_1230	Pig	90.24	0.37	0	2594267	51204	Bacteroidota	Bacteroidia	Bacteroidales
MAG_1231	Pig	93.21	1.34	0	1958981	46890	Bacillota	Clostridia	Eubacteriales
MAG_1232	Pig	99.38	0.29	0	2403886	45495	Pseudomonadota	Gammaproteobacteria	Aeromonadales	Succinivibrionaceae
MAG_1233	Pig	83.66	2.66	10	1704288	16284	Bacillota	Bacilli	Lactobacillales	Lactobacillaceae	Lactobacillus	Lactobacillus johnsonii
MAG_1234	Pig	75.26	0	0	1630862	6791	Bacillota	Negativicutes	Veillonellales	Veillonellaceae	Megasphaera	Megasphaera elsdenii
MAG_1235	Pig	93.43	0.74	33.33	2373590	27313	Bacteroidota	Bacteroidia	Bacteroidales	Prevotellaceae
MAG_1236	Pig	52.93	3.45	50	1984084	9176	Bacteroidota	Bacteroidia	Bacteroidales	Prevotellaceae
MAG_1237	Pig	92.29	0.38	0	2040817	18050	Bacteroidota	Bacteroidia	Bacteroidales
MAG_1238	Pig	81.55	0.71	0	2175381	12488	Bacteroidota	Bacteroidia	Bacteroidales
MAG_1239	Pig	97	0.16	100	1849823	16218	Bacillota	Bacilli	Lactobacillales	Lactobacillaceae	Lactobacillus	Lactobacillus amylovorus
MAG_1240	Pig	95.17	0	0	1981497	11459	Bacillota	Clostridia	Eubacteriales	Oscillospiraceae
MAG_1241	Pig	62.43	0	0	1403775	4154	Bacillota	Clostridia
MAG_1242	Pig	97.62	0.67	0	2600167	33950	Bacillota	Clostridia	Eubacteriales
MAG_1243	Pig	75.83	0.81	0	1620231	6520	Bacillota	Negativicutes	Acidaminococcales	Acidaminococcaceae	Phascolarctobacterium
MAG_1244	Pig	97.92	0.34	25	3430011	54814	Bacillota	Bacilli	Bacillales
MAG_1245	Pig	91.16	0.24	0	2060908	51245	Bacteroidota	Bacteroidia	Bacteroidales
MAG_1246	Pig	56.71	0.95	0	1179692	2699	Bacteroidota	Bacteroidia	Bacteroidales
MAG_1247	Pig	67.84	0.54	0	1407758	4645	Bacillota	Clostridia
MAG_1248	Pig	94.54	0.12	0	2612232	26109	Bacteroidota	Bacteroidia	Bacteroidales	Prevotellaceae
MAG_1249	Pig	93.08	2.25	37.5	2439951	16188	Pseudomonadota	Gammaproteobacteria	Moraxellales	Moraxellaceae	Acinetobacter
MAG_1250	Pig	84.57	0.81	50	1992647	15299	Bacteroidota	Bacteroidia	Bacteroidales
MAG_1251	Pig	92.25	0.75	0	2701373	12573	Actinomycetota	Actinomycetes	Mycobacteriales	Corynebacteriaceae
MAG_1252	Pig	97.81	2.37	0	3123562	44151	Bacillota	Bacilli	Bacillales	Caryophanaceae	Kurthia	Candidatus Kurthia intestinigallinarum
MAG_1253	Pig	89.52	1.08	0	1937881	14577	Bacteroidota	Bacteroidia	Bacteroidales
MAG_1254	Pig	53.48	1.54	0	1303673	2343	Bacteroidota	Bacteroidia	Bacteroidales
MAG_1255	Pig	97.81	0.24	0	4125844	54006	Pseudomonadota	Gammaproteobacteria	Enterobacterales	Enterobacteriaceae
MAG_1256	Pig	95.24	0.03	0	1794095	23448	Bacteroidota	Bacteroidia	Bacteroidales
MAG_1257	Pig	76.91	0.97	50	1529370	9313	Bacillota	Clostridia
MAG_1258	Pig	78.51	1.78	66.67	1284266	14928	Bacillota	Clostridia	Eubacteriales	Clostridiaceae	Clostridium	Clostridium sp.
MAG_1259	Pig	87.38	0.02	0	1480236	47088	Bacillota	Clostridia	Eubacteriales
MAG_1260	Pig	94.57	0.7	0	2028303	44088	Spirochaetota	Spirochaetia	Spirochaetales	Treponemataceae
MAG_1261	Pig	98.4	0	0	1793623	124031	Methanobacteriota	Methanobacteria	Methanobacteriales	Methanobacteriaceae
MAG_1262	Pig	83.81	0.17	0	1602041	6986	Bacillota	Clostridia	Eubacteriales
MAG_1263	Pig	94.93	0.12	0	1767669	29751	Bacillota	Bacilli	Lactobacillales	Lactobacillaceae	Lactobacillus	Lactobacillus amylovorus
MAG_1264	Pig	83.29	0.27	0	1435944	10618	Bacillota	Erysipelotrichia	Erysipelotrichales	Erysipelotrichaceae
MAG_1265	Pig	75.82	0.87	0	1663944	6289
MAG_1266	Pig	74.08	0.52	0	1278019	8642	Bacteroidota	Bacteroidia	Bacteroidales
MAG_1267	Pig	84.34	0.13	0	1279174	38294	Bacillota	Clostridia
MAG_1268	Pig	91.31	0	0	2136521	39975	Bacteroidota	Bacteroidia	Bacteroidales
MAG_1269	Pig	58.92	2.53	11.11	844252	11187	Bacillota	Clostridia	Eubacteriales
MAG_1270	Pig	86.53	0.48	0	1831118	44396	Bacteroidota	Bacteroidia	Bacteroidales
MAG_1271	Pig	89.78	1.43	6.25	1439945	11416	Bacillota	Clostridia
MAG_1272	Pig	65.69	0	0	2059149	8996	Bacteroidota	Bacteroidia	Bacteroidales	Prevotellaceae
MAG_1273	Pig	87.98	1.46	0	1557904	13505	Bacillota	Clostridia
MAG_1274	Pig	97.31	0.27	0	2185797	38389	Bacteroidota	Bacteroidia	Bacteroidales
MAG_1275	Pig	90.04	1.19	0	2795831	32123	Bacteroidota	Bacteroidia	Bacteroidales
MAG_1276	Pig	61.36	1.72	0	1420410	7988	Bacillota	Clostridia	Eubacteriales
MAG_1277	Pig	92.72	0.58	0	2536731	23426	Bacteroidota	Bacteroidia	Bacteroidales	Prevotellaceae
MAG_1278	Pig	88.81	0	0	1464903	36238	Bacillota	Clostridia
MAG_1279	Pig	94.79	0	0	2051506	21255	Bacillota	Clostridia	Eubacteriales
MAG_1280	Pig	96.99	0	0	2023509	20062	Bacteroidota
MAG_1281	Pig	94.92	1.34	0	1530975	13673	Bacillota	Clostridia
MAG_1282	Pig	97.27	0.49	0	2679878	66833	Bacteroidota	Bacteroidia	Bacteroidales	Prevotellaceae
MAG_1283	Pig	84.21	0.03	0	1348018	19727	Bacteroidota	Bacteroidia	Bacteroidales
MAG_1284	Pig	88.69	0.81	0	1518277	8306	Bacillota	Clostridia
MAG_1285	Pig	83.31	0.08	0	1418143	11445	Bacillota	Clostridia
MAG_1286	Pig	82.5	0.08	0	2448734	9074	Bacteroidota	Bacteroidia	Bacteroidales	Tannerellaceae
MAG_1287	Pig	58.79	1.72	0	901976	14740	Bacillota	Clostridia	Eubacteriales	Oscillospiraceae	Vescimonas	Vescimonas fastidiosa
MAG_1288	Pig	77.58	4.51	10.34	1626116	12691	Bacillota	Clostridia	Eubacteriales
MAG_1289	Pig	87.74	0.25	0	1729477	65461	Bacteroidota	Bacteroidia	Bacteroidales
MAG_1290	Pig	89.43	1.12	0	2491575	24797	Bacteroidota	Bacteroidia	Bacteroidales
MAG_1291	Pig	76.87	1.92	0	1625173	28449	Bacillota	Clostridia
MAG_1292	Pig	92.39	0.46	0	1622784	10651	Actinomycetota	Coriobacteriia	Coriobacteriales	Coriobacteriaceae
MAG_1293	Pig	62.93	1.72	0	1751683	4293	Bacillota	Clostridia	Eubacteriales
MAG_1294	Pig	97.58	0	0	1757976	40103	Bacillota	Clostridia
MAG_1295	Pig	85.04	1.4	50	1327865	17192	Bacillota	Clostridia	Eubacteriales
MAG_1296	Pig	91.7	0.73	16.67	2517275	10890	Bacteroidota	Bacteroidia	Bacteroidales	Porphyromonadaceae	Porphyromonadaceae bacterium
MAG_1297	Pig	99.34	1.71	0	3473011	25840	Bacillota	Bacilli	Bacillales	Caryophanaceae	Kurthia	Candidatus Kurthia intestinigallinarum
MAG_1298	Pig	65.45	0.55	0	1597251	4368	Bacteroidota	Bacteroidia	Bacteroidales
MAG_1299	Pig	64.81	0	0	1158184	7502	Bacillota	Clostridia	Eubacteriales
MAG_1300	Pig	79.2	1.38	0	2628590	14992
MAG_1301	Pig	67.92	0	0	1486839	7461	Bacteroidota	Bacteroidia	Bacteroidales
MAG_1302	Pig	89.28	1.79	40	1951674	15371	Bacteroidota
MAG_1303	Pig	97.58	0.03	0	1708732	35374	Bacillota	Clostridia
MAG_1304	Pig	88.4	0.22	0	1610619	21422	Bacillota	Clostridia
MAG_1305	Pig	52.74	0	0	1746659	11952	Bacteroidota	Bacteroidia	Bacteroidales	Prevotellaceae
MAG_1306	Pig	88.93	4.04	7.14	1848401	5872	Bacillota	Clostridia	Eubacteriales	Oscillospiraceae
MAG_1307	Pig	91.94	0.54	100	1810746	42826	Bacteroidota	Bacteroidia	Bacteroidales
MAG_1308	Pig	55.62	0	0	485891	5821	Bacillota
MAG_1309	Pig	94.72	0.31	0	1766587	95751	Thermoplasmatota	Thermoplasmata	Methanomassiliicoccales
MAG_1310	Pig	95.44	0.74	0	2991306	38006	Bacteroidota	Bacteroidia	Bacteroidales
MAG_1311	Pig	73.23	0.09	0	1463247	5541	Bacillota	Clostridia
MAG_1312	Pig	85.9	1.13	0	2026521	12038
MAG_1313	Pig	66.92	0	0	700644	9050	Bacillota	Clostridia
MAG_1314	Pig	69.63	0	0	1580075	3549	Synergistota	Synergistia	Synergistales	Synergistaceae	Cloacibacillus
MAG_1315	Pig	75.25	1.02	0	1780374	36001	Bacillota	Clostridia	Eubacteriales	Peptococcaceae	uncultured Peptococcaceae bacterium
MAG_1316	Pig	63.71	0.79	33.33	1092372	3600	Bacillota	Clostridia	Eubacteriales
MAG_1317	Pig	60.11	2.36	18.18	1399043	3621	Spirochaetota	Spirochaetia	Spirochaetales	Treponemataceae
MAG_1318	Pig	67.87	1.81	0	1429642	5531	Bacteroidota	Bacteroidia	Bacteroidales
MAG_1319	Pig	57.76	0	0	1130040	6075	Bacillota	Erysipelotrichia	Erysipelotrichales	Turicibacteraceae	Turicibacter
MAG_1320	Pig	98.28	0.19	0	2308271	34113	Bacteroidota	Bacteroidia	Bacteroidales	Prevotellaceae
MAG_1321	Pig	91.57	0	0	828225	26960	Bacillota
MAG_1322	Pig	97.26	0.07	0	1564582	39408	Bacillota	Clostridia
MAG_1323	Pig	77.85	0.41	40	1970503	6725	Bacteroidota	Bacteroidia	Bacteroidales	Prevotellaceae
MAG_1324	Pig	93.78	1.08	0	1984793	16486	Bacteroidota	Bacteroidia	Bacteroidales
MAG_1325	Pig	65.54	0	0	1240715	7687	Bacillota	Clostridia	Eubacteriales
MAG_1326	Pig	55.11	0.21	5.26	1064584	5939	Bacillota	Clostridia
MAG_1327	Pig	90.99	0	0	2306886	40660	Bacteroidota	Bacteroidia	Bacteroidales
MAG_1328	Pig	91.27	0.67	0	2302846	5477	Bacillota	Clostridia	Eubacteriales
MAG_1329	Pig	87.78	0.16	0	1887789	27635	Bacteroidota	Bacteroidia	Bacteroidales
MAG_1330	Pig	95.08	1.35	0	3116781	60632	Bacteroidota	Bacteroidia	Bacteroidales
MAG_1331	Pig	92.34	0.08	0	1662444	249663	Bacillota
MAG_1332	Pig	87.15	0	0	1633219	18974	Bacillota	Clostridia	Eubacteriales
MAG_1333	Pig	94.76	0.86	0	3029957	36815	Bacteroidota	Bacteroidia	Bacteroidales
MAG_1334	Pig	96.24	0.54	0	1931154	28464	Bacteroidota
MAG_1335	Pig	89.96	0.86	0	1282166	8830	Methanobacteriota	Methanobacteria	Methanobacteriales	Methanobacteriaceae	Methanobrevibacter
MAG_1336	Pig	79.98	3.3	11.11	3053263	5768	Bacteroidota	Bacteroidia	Bacteroidales	Prevotellaceae
MAG_1337	Pig	86.61	2.15	0	1998818	33906	Bacteroidota	Bacteroidia	Bacteroidales
MAG_1338	Pig	94.05	0	0	1769279	23621	Bacteroidota	Bacteroidia	Bacteroidales
MAG_1339	Pig	94.52	0	0	1778643	25484	Bacteroidota	Bacteroidia	Bacteroidales
MAG_1340	Pig	70.77	1.67	0	2023213	6585	Bacteroidota	Bacteroidia	Bacteroidales
MAG_1341	Pig	96.6	0.13	0	2663001	18388	Bacteroidota	Bacteroidia	Bacteroidales	Porphyromonadaceae	Porphyromonadaceae bacterium
MAG_1342	Pig	89.47	0.61	0	3893861	13396	Pseudomonadota	Gammaproteobacteria	Enterobacterales	Enterobacteriaceae
MAG_1343	Pig	62.53	0.54	0	1259934	8987	Bacteroidota	Bacteroidia	Bacteroidales
MAG_1344	Pig	55.64	0.84	0	1096143	2746	Bacillota	Clostridia	Eubacteriales	Oscillospiraceae
MAG_1345	Pig	57.46	2.85	0	2065784	2875	Bacillota	Clostridia
MAG_1346	Pig	75.72	1.37	0	2235785	5924	Bacteroidota	Bacteroidia	Bacteroidales	Tannerellaceae
MAG_1347	Pig	55	0	0	1647088	9123	Bacteroidota	Bacteroidia	Bacteroidales	Prevotellaceae
MAG_1348	Pig	93.82	0	0	1879152	69365	Bacteroidota	Bacteroidia	Bacteroidales
MAG_1349	Pig	94.6	1.21	0	1855056	62892	Bacillota	Clostridia
MAG_1350	Pig	96.77	0.05	0	1917770	22106	Bacteroidota
MAG_1351	Pig	99.73	0	0	1668602	78944	Methanobacteriota	Methanobacteria	Methanobacteriales	Methanobacteriaceae
MAG_1352	Pig	86.96	0.49	0	2777739	19722	Bacteroidota	Bacteroidia	Bacteroidales	Prevotellaceae
MAG_1353	Pig	69.12	1.47	0	2216354	5426
MAG_1354	Pig	90.97	0.5	0	2560162	26908	Bacteroidota	Bacteroidia	Bacteroidales
MAG_1355	Pig	95.98	0.38	0	2895833	29595	Bacillota	Clostridia
MAG_1356	Pig	96.48	0	0	1961905	34429	Bacillota	Clostridia
MAG_1357	Pig	93.82	0	0	2040542	69755	Bacteroidota	Bacteroidia	Bacteroidales
MAG_1358	Pig	79.41	1.16	0	1935792	3905	Bacillota	Clostridia	Eubacteriales	Oscillospiraceae	[Eubacterium] siraeum
MAG_1359	Pig	90.83	0.7	0	1432558	24484	Bacillota	Clostridia	Eubacteriales
MAG_1360	Pig	66.15	1.15	0	1511374	3336
MAG_1361	Pig	70.64	3.32	0	1594312	8729	Spirochaetota	Spirochaetia	Spirochaetales	Treponemataceae
MAG_1362	Pig	77.59	1.11	0	2197593	11206	Bacteroidota	Bacteroidia	Bacteroidales
MAG_1363	Pig	93.18	1.14	0	2523341	27329	Bacillota	Clostridia
MAG_1364	Pig	75.34	3.45	91.67	2664933	37555	Bacteroidota	Bacteroidia	Bacteroidales	Bacteroidaceae	Bacteroides
MAG_1365	Pig	91.99	1.3	16.67	2848913	16294	Bacteroidota	Bacteroidia	Bacteroidales	Tannerellaceae	Parabacteroides
MAG_1366	Pig	97.29	0.81	0	1533785	44373	Bacillota	Clostridia
MAG_1367	Pig	55.4	0.93	0	883271	2610	Thermoplasmatota	Thermoplasmata	Methanomassiliicoccales
MAG_1368	Pig	89.83	0.18	25	3705747	13651	Pseudomonadota	Gammaproteobacteria	Enterobacterales	Enterobacteriaceae
MAG_1369	Pig	91.1	0	0	1703774	17853	Bacteroidota	Bacteroidia	Bacteroidales
MAG_1370	Pig	94.93	0.48	0	1836692	51625	Bacillota	Clostridia
MAG_1371	Pig	89.61	0	0	919469	20124	Bacillota	Bacilli	Bacilli bacterium
MAG_1372	Pig	96.51	0.03	0	1649910	28316	Bacillota	Clostridia
MAG_1373	Pig	97.58	3	0	2607590	73821	Bacillota	Clostridia	Lachnospirales	Lachnospiraceae
MAG_1374	Pig	94.85	0	0	2181283	36583	Bacillota	Clostridia
MAG_1375	Pig	89.95	0.71	0	1199617	12290	Bacillota	Clostridia
MAG_1376	Pig	75.04	0.3	0	1021601	15837	Bacillota	Clostridia	uncultured Clostridia bacterium
MAG_1377	Pig	84.87	0	0	1280368	7984	Bacillota	Clostridia
MAG_1378	Pig	74.08	2.57	0	2252599	5859	Bacillota	Clostridia	Eubacteriales
MAG_1379	Pig	83.97	0	0	3090725	29098	Bacteroidota	Bacteroidia	Bacteroidales	Bacteroidaceae	Bacteroides
MAG_1380	Pig	65.7	0	0	1423931	2908	Synergistota	Synergistia	Synergistales	Dethiosulfovibrionaceae	Pyramidobacter
MAG_1381	Pig	85.7	0.71	0	1552763	15286	Bacillota	Clostridia	Peptostreptococcales	Anaerovoracaceae
MAG_1382	Pig	93.29	0.34	0	1820225	202605	Bacillota	Clostridia	Eubacteriales
MAG_1383	Pig	53.89	0.26	0	734349	2460	Bacillota
MAG_1384	Pig	86.49	0.8	0	1573465	10550	Methanobacteriota	Methanobacteria	Methanobacteriales	Methanobacteriaceae	Methanobrevibacter	Methanobrevibacter sp. YE315
MAG_1385	Pig	61.52	0	0	1002625	3465	Bacillota	Clostridia	Eubacteriales	Oscillospiraceae
MAG_1386	Pig	91.47	0.38	0	1651202	26396	Bacillota	Clostridia
MAG_1387	Pig	92.74	0	0	1303839	73040
MAG_1388	Pig	63.87	0.67	100	1125122	4542	Bacillota	Clostridia
MAG_1389	Pig	96.24	0	0	1954514	33359	Bacteroidota
MAG_1390	Pig	89.61	0.56	0	1432250	23907	Bacillota	Bacilli	Lactobacillales	Streptococcaceae	Streptococcus	Streptococcus alactolyticus
MAG_1391	Pig	86.37	0.59	50	1697931	8561	Bacteroidota
MAG_1392	Pig	67.57	0	0	1110850	5283	Campylobacterota	Epsilonproteobacteria	Campylobacterales	Arcobacteraceae	Aliarcobacter	Aliarcobacter cryaerophilus
MAG_1393	Pig	81.88	0.13	0	2145074	7963	Bacteroidota	Bacteroidia	Bacteroidales	Porphyromonadaceae	Porphyromonadaceae bacterium
MAG_1394	Pig	64.95	2.89	12.5	3816981	3425	Bacteroidota	Bacteroidia	Bacteroidales	Prevotellaceae
MAG_1395	Pig	78.74	1.51	11.11	1618156	6838	Bacteroidota	Bacteroidia	Bacteroidales
MAG_1396	Pig	92.41	1.19	0	2736372	23970	Bacteroidota	Bacteroidia	Bacteroidales
MAG_1397	Pig	95.16	0	0	2871295	32008	Bacillota	Clostridia
MAG_1398	Pig	64.12	3.45	50	2332615	7932	Bacteroidota	Bacteroidia	Bacteroidales	Prevotellaceae	Segatella	Segatella hominis
MAG_1399	Pig	97.91	0.43	0	1762638	19912	Bacillota	Bacilli	Lactobacillales	Lactobacillaceae	Lactobacillus	Lactobacillus amylovorus
MAG_1400	Pig	97.07	0.75	0	1442050	12826	Bacillota	Bacilli	Lactobacillales	Streptococcaceae	Streptococcus	Streptococcus alactolyticus
MAG_1401	Pig	78.87	0.64	0	1487948	6427	Bacillota	Clostridia
MAG_1402	Pig	66.91	0.38	100	1580768	4536	Bacteroidota	Bacteroidia	Bacteroidales
MAG_1403	Pig	89.06	0.4	33.33	2233407	22732	Bacteroidota	Bacteroidia	Bacteroidales	Prevotellaceae
MAG_1404	Pig	64.28	0.14	0	1282970	3975	Bacillota
MAG_1405	Pig	66.37	0.34	0	1482543	3802	Bacillota	Clostridia	Eubacteriales
MAG_1406	Pig	57.51	1.95	16.67	1020922	2715	Bacillota	Negativicutes	Acidaminococcales	Acidaminococcaceae	Phascolarctobacterium
MAG_1407	Pig	56.95	4.29	32.5	1608650	7095	Bacteroidota	Bacteroidia	Bacteroidales	Prevotellaceae	Segatella
MAG_1408	Pig	94.46	0.28	100	1747229	19243	Bacillota	Bacilli	Lactobacillales	Lactobacillaceae	Lactobacillus	Lactobacillus amylovorus
MAG_1409	Pig	95.59	1.28	0	2930069	38040	Bacteroidota	Bacteroidia	Bacteroidales	Prevotellaceae
MAG_1410	Pig	93.92	0.24	0	2514608	54218	Bacteroidota	Bacteroidia	Bacteroidales
MAG_1411	Pig	74.39	0.18	0	975315	5907	Campylobacterota	Epsilonproteobacteria	Campylobacterales	Campylobacteraceae	Campylobacter
MAG_1412	Pig	73.29	2.44	28.57	1534444	4550	Bacillota	Negativicutes	Selenomonadales	Selenomonadaceae
MAG_1413	Pig	70.79	0	0	2082225	4399	Bacillota	Clostridia	Eubacteriales	Oscillospiraceae
MAG_1414	Pig	90.5	0	0	2185068	17803	Bacteroidota	Bacteroidia	Bacteroidales
MAG_1415	Pig	98.01	0	0	1718396	23956	Bacillota	Bacilli	Lactobacillales	Lactobacillaceae	Lactobacillus	Lactobacillus amylovorus
MAG_1416	Pig	86.82	2.22	12.5	2420865	16549	Bacillota	Clostridia	Lachnospirales	Lachnospiraceae
MAG_1417	Pig	97.28	0.87	25	1500017	27311	Bacillota	Bacilli	Lactobacillales	Streptococcaceae	Streptococcus	Streptococcus alactolyticus
MAG_1418	Pig	73.14	1.55	0	1594894	4282	Bacillota	Clostridia	Eubacteriales	Oscillospiraceae
MAG_1419	Pig	88.08	0.04	0	1875918	9171	Bacillota	Clostridia	Eubacteriales
MAG_1420	Pig	95.28	0.13	0	2584355	17676	Bacteroidota	Bacteroidia	Bacteroidales	Porphyromonadaceae	Porphyromonadaceae bacterium
MAG_1421	Pig	55.07	0.71	0	1246615	4625	Bacillota	Clostridia	Eubacteriales	Oscillospiraceae
MAG_1422	Pig	80.43	1.69	0	2217549	15846	Bacillota	Clostridia	Lachnospirales	Lachnospiraceae
MAG_1423	Pig	76.5	2.01	25	1420696	10463	Bacillota	Clostridia	Eubacteriales	Oscillospiraceae
MAG_1424	Pig	59.46	2.63	0	2090449	11705	Bacillota	Clostridia	Lachnospirales	Lachnospiraceae
MAG_1425	Pig	97.27	0	0	1729374	10966	Bacillota	Bacilli	Lactobacillales	Lactobacillaceae	Limosilactobacillus	Limosilactobacillus reuteri
MAG_1426	Pig	87.8	3.09	8.33	2429410	21851	Bacillota	Clostridia	Eubacteriales	Flintibacter	Flintibacter sp. KGMB00164
MAG_1427	Pig	58.8	0.35	0	1375274	4524	Bacillota	Clostridia
MAG_1428	Pig	97.09	0	0	2097987	32076	Bacillota	Clostridia	Eubacteriales	Oscillospiraceae
MAG_1429	Pig	71.52	1.04	0	2027321	8411	Bacteroidota	Bacteroidia	Bacteroidales	Prevotellaceae
MAG_1430	Pig	67.59	0	0	1538659	4088	Spirochaetota	Spirochaetia	Spirochaetales	Sphaerochaetaceae
MAG_1431	Pig	58.58	0	0	1600030	2807	Bacillota	Clostridia	Eubacteriales	Oscillospiraceae
MAG_1432	Pig	61.63	1.4	14.29	1834401	3198	Bacteroidota	Bacteroidia	Bacteroidales	Tannerellaceae	Parabacteroides
MAG_1433	Pig	92.09	0.8	0	2502642	21610	Bacteroidota	Bacteroidia	Bacteroidales	Prevotellaceae
MAG_1434	Pig	98.8	0.6	0	1980182	54724	Bacillota	Negativicutes	Acidaminococcales	Acidaminococcaceae	Phascolarctobacterium
MAG_1435	Pig	86.63	0.86	0	2946741	18986	Bacteroidota	Bacteroidia	Bacteroidales	Prevotellaceae
MAG_1436	Pig	96.67	0.74	0	3045803	36207	Bacteroidota	Bacteroidia	Bacteroidales
MAG_1437	Pig	77.02	0.98	20	1894862	6422	Bacteroidota	Bacteroidia	Bacteroidales
MAG_1438	Pig	51.9	1.72	0	1984561	6249	Bacteroidota	Bacteroidia	Bacteroidales	Prevotellaceae	Segatella
MAG_1439	Pig	66.21	1.69	0	1750580	3695	Bacteroidota	Bacteroidia	Bacteroidales
MAG_1440	Pig	94.12	0.78	11.11	2743569	18850	Pseudomonadota	Gammaproteobacteria	Moraxellales	Moraxellaceae	Acinetobacter
MAG_1441	Pig	90.88	1.41	16.67	2925451	19234	Bacteroidota	Bacteroidia	Bacteroidales
MAG_1442	Pig	82.52	0.56	50	1699931	10062	Bacteroidota	Bacteroidia	Bacteroidales
MAG_1443	Pig	85.6	1.75	33.33	1988462	17265	Spirochaetota	Spirochaetia	Spirochaetales	Treponemataceae
MAG_1444	Pig	73.54	3.65	0	1345306	4929	Methanobacteriota	Methanobacteria	Methanobacteriales	Methanobacteriaceae	Methanobrevibacter
MAG_1445	Pig	63.01	4.71	7.41	1918890	3426	Bacteroidota	Bacteroidia	Bacteroidales	Prevotellaceae
MAG_1446	Pig	61.57	1.36	0	1386721	3313	Bacteroidota	Bacteroidia	Bacteroidales
MAG_1447	Pig	84.35	0.7	0	1329317	12268	Bacillota	Clostridia	Eubacteriales
MAG_1448	Pig	69.64	0.19	0	1686574	5606	Bacillota	Clostridia	Eubacteriales
MAG_1449	Pig	90.59	1.08	0	1945220	25351	Bacteroidota	Bacteroidia	Bacteroidales
MAG_1450	Pig	89.96	0.22	0	1498061	17467	Bacillota	Bacilli	Lactobacillales	Lactobacillaceae	Lactobacillus	Lactobacillus amylovorus
MAG_1451	Pig	88.58	0	0	2872455	7066
MAG_1452	Pig	94.52	0	0	1760956	24636	Bacteroidota	Bacteroidia	Bacteroidales
MAG_1453	Pig	69.89	1.14	0	1541924	4731
MAG_1454	Pig	81.38	0.97	0	1519409	7011	Bacillota	Clostridia
MAG_1455	Pig	89.51	0.48	0	2081186	26905	Bacteroidota	Bacteroidia	Bacteroidales
MAG_1456	Pig	73.01	0	0	1883032	6958	Bacillota	Clostridia	Eubacteriales
MAG_1457	Pig	84.12	1.18	0	2616361	15020	Bacillota	Clostridia	Lachnospirales	Lachnospiraceae
MAG_1458	Pig	76.88	1.81	0	1322577	6745	Bacteroidota	Bacteroidia	Bacteroidales
MAG_1459	Pig	85.69	1.14	0	2164084	23930	Spirochaetota	Spirochaetia	Spirochaetales
MAG_1460	Pig	96.51	0.54	0	2461699	64537	Bacteroidota	Bacteroidia	Bacteroidales
MAG_1461	Pig	85.98	1.34	0	2312039	15463	Bacillota	Clostridia	Lachnospirales	Lachnospiraceae	Coprococcus	Coprococcus catus
MAG_1462	Pig	95.79	0.6	0	1920226	21068	Bacillota	Negativicutes	Acidaminococcales	Acidaminococcaceae	Phascolarctobacterium
MAG_1463	Pig	95.17	0.74	0	3274570	28316	Bacteroidota	Bacteroidia	Bacteroidales	Prevotellaceae
MAG_1464	Pig	98.5	1.5	40	1661300	16304	Bacillota	Bacilli	Lactobacillales	Streptococcaceae	Streptococcus	Streptococcus alactolyticus
MAG_1465	Pig	86.53	1.58	0	2612323	15973	Bacteroidota	Bacteroidia	Bacteroidales
MAG_1466	Pig	56.03	0	0	1278177	20623	Bacillota	Bacilli	Lactobacillales	Lactobacillaceae	Lactobacillus	Lactobacillus amylovorus
MAG_1467	Pig	72.77	0	0	1270242	6215	Bacteroidota	Bacteroidia	Bacteroidales
MAG_1468	Pig	86.09	0	0	2110460	15160	Bacillota	Clostridia	Eubacteriales
MAG_1469	Pig	90.01	0.84	0	2510881	17068	Bacteroidota	Bacteroidia	Bacteroidales	Prevotellaceae	Segatella	Segatella hominis
MAG_1470	Pig	98.94	0	0	2006470	30147	Bacillota	Bacilli	Lactobacillales	Lactobacillaceae	Lactobacillus	Lactobacillus amylovorus
MAG_1471	Pig	97.9	0	0	2486243	52263	Spirochaetota	Spirochaetia	Spirochaetales	Treponemataceae
MAG_1472	Pig	90.68	0.46	0	2518914	19323	Bacteroidota	Bacteroidia	Bacteroidales	Prevotellaceae
MAG_1473	Pig	99.17	1.07	0	3090761	32111	Bacillota	Bacilli	Bacillales	Caryophanaceae	Kurthia	Candidatus Kurthia intestinigallinarum
MAG_1474	Pig	72.41	0	0	2057468	7303	Bacteroidota	Bacteroidia	Bacteroidales	Porphyromonadaceae	Porphyromonadaceae bacterium
MAG_1475	Pig	66.22	1.05	0	1515693	4371	Spirochaetota	Spirochaetia	Spirochaetales	Treponemataceae	Treponema	Treponema succinifaciens
MAG_1476	Pig	96.95	0.75	0	1454182	33926	Bacillota	Bacilli	Lactobacillales	Streptococcaceae	Streptococcus	Streptococcus alactolyticus
MAG_1477	Pig	90.05	0.54	0	2188581	35794	Bacteroidota	Bacteroidia	Bacteroidales
MAG_1478	Pig	85.95	0.48	0	1718672	10282	Bacillota	Clostridia
MAG_1479	Pig	83.52	0	0	1465536	8507	Bacillota	Bacilli	Lactobacillales	Lactobacillaceae	Lactobacillus	Lactobacillus amylovorus
MAG_1480	Pig	62.16	0.4	0	981896	6507	Bacillota	Clostridia
MAG_1481	Pig	91.61	0.04	0	1717838	74734	Bacillota	Clostridia	Eubacteriales
MAG_1482	Pig	97.31	0	0	1992172	51799	Bacteroidota
MAG_1483	Pig	79.62	0.13	0	1306330	33532	Bacillota	Clostridia
MAG_1484	Pig	97.06	0.34	0	2194375	24567	Bacillota	Clostridia	Eubacteriales	Oscillospiraceae
MAG_1485	Pig	97.75	0.75	0	1460743	33897	Bacillota	Bacilli	Lactobacillales	Streptococcaceae	Streptococcus	Streptococcus alactolyticus
MAG_1486	Pig	79.08	3.57	18.18	1775547	33759	Bacteroidota	Bacteroidia	Bacteroidales
MAG_1487	Pig	93.81	0	0	1711363	24604	Bacteroidota	Bacteroidia	Bacteroidales
MAG_1488	Pig	87.28	0.56	50	1808668	74969	Bacteroidota	Bacteroidia	Bacteroidales
MAG_1489	Pig	80.17	0.67	0	1791228	43378	Bacillota	Clostridia	Eubacteriales
MAG_1490	Pig	66.72	0	0	2741374	11785	Bacillota	Clostridia	Eubacteriales
MAG_1491	Pig	88.98	1.45	0	2269243	24275	Bacillota	Clostridia	Eubacteriales
MAG_1492	Pig	95.54	0.16	0	2378603	26438	Bacteroidota	Bacteroidia	Bacteroidales	Muribaculaceae
MAG_1493	Pig	73.29	0.06	0	1419933	22883	Bacillota	Bacilli	Lactobacillales	Lactobacillaceae	Lactobacillus	Lactobacillus amylovorus
MAG_1494	Pig	80.98	1.37	0	2142617	7141	Pseudomonadota	Gammaproteobacteria	Moraxellales	Moraxellaceae	Acinetobacter
MAG_1495	Pig	80.89	0.1	0	1313260	6896	Elusimicrobiota	Elusimicrobia	Elusimicrobiales	Elusimicrobiaceae
MAG_1496	Pig	72.97	0	0	1674224	6257	Bacillota	Clostridia	Eubacteriales
MAG_1497	Pig	98.4	1.31	0	2773602	35869	Bacillota	Negativicutes	Selenomonadales	Selenomonadaceae
MAG_1498	Pig	76.32	0.68	0	2001042	6547
MAG_1499	Pig	93.29	0.34	0	1785127	136805	Bacillota	Clostridia
MAG_1500	Pig	96.5	0.04	0	2293332	39963	Spirochaetota	Spirochaetia	Spirochaetales	Treponemataceae
MAG_1501	Pig	63.2	0.65	0	911997	6264	Bacillota	Clostridia
MAG_1502	Pig	81.33	1.53	23.08	1654156	7527	Bacillota	Clostridia	Lachnospirales	Lachnospiraceae
MAG_1503	Pig	76.3	1.67	25	2423920	18074	Bacteroidota	Bacteroidia	Bacteroidales
MAG_1504	Pig	95.71	0	0	1301223	19051	Bacillota	Clostridia	Eubacteriales
MAG_1505	Pig	90.88	0.81	0	1519703	30195	Bacillota	Clostridia
MAG_1506	Pig	94.87	0	0	1556232	19959	Methanobacteriota	Methanobacteria	Methanobacteriales	Methanobacteriaceae	Methanobrevibacter
MAG_1507	Pig	95.92	0.81	0	1948235	57138	Bacillota	Clostridia
MAG_1508	Pig	90.45	0	0	816615	33081	Bacillota
MAG_1509	Pig	75.38	0.22	0	1429437	78830	Bacillota	Clostridia	uncultured Clostridia bacterium
MAG_1510	Pig	71	3.04	0	3133287	3827	Lentisphaerota	Lentisphaeria
MAG_1511	Pig	62.61	0.48	0	1382743	10231	Bacteroidota	Bacteroidia	Bacteroidales
MAG_1512	Pig	93.12	0.02	0	1538894	42878	Bacillota	Clostridia	Eubacteriales
MAG_1513	Pig	72.41	0.23	0	1698867	3693	Bacillota	Clostridia	Eubacteriales
MAG_1514	Pig	62.22	1.71	0	2198235	2526	Bacteroidota	Bacteroidia	Bacteroidales
MAG_1515	Pig	53.24	2.61	16.67	1334696	2985	Bacteroidota	Bacteroidia	Bacteroidales
MAG_1516	Pig	77.53	0	0	662484	4817	Bacillota
MAG_1517	Pig	59.26	0	0	972755	3216	Bacteroidota	Bacteroidia	Bacteroidales	Rikenellaceae
MAG_1518	Pig	94.92	0	0	1928968	29163	Bacillota	Clostridia
MAG_1519	Pig	91.57	0.56	0	1238435	76850	Bacillota	Clostridia	Eubacteriales	Clostridiaceae
MAG_1520	Pig	96.57	1.34	0	1661659	16116	Bacillota	Clostridia
MAG_1521	Pig	87.37	1.26	0	1689534	7635	Bacillota	Bacilli	Lactobacillales	Lactobacillaceae	Lactobacillus	Lactobacillus amylovorus
MAG_1522	Pig	85.49	0.67	0	2714242	8749	Bacillota	Clostridia	Eubacteriales
MAG_1523	Pig	93.26	1.12	0	1585547	47863	Bacillota
MAG_1524	Pig	75.51	0	0	1900932	5997	Bacteroidota	Bacteroidia	Bacteroidales	Porphyromonadaceae	Porphyromonadaceae bacterium
MAG_1525	Pig	90.78	0.37	0	2490550	25562	Bacteroidota	Bacteroidia	Bacteroidales	Prevotellaceae
MAG_1526	Pig	67.56	0.79	0	2192487	5248	Bacteroidota	Bacteroidia	Bacteroidales	Prevotellaceae
MAG_1527	Pig	62.91	0.84	0	1285972	4264	Bacillota	Clostridia	Eubacteriales
MAG_1528	Pig	86.88	0.61	0	1863042	25777	Bacteroidota	Bacteroidia	Bacteroidales
MAG_1529	Pig	68.5	0.63	25	2330644	11730	Bacteroidota	Bacteroidia	Bacteroidales
MAG_1530	Pig	93.45	0.19	0	2539374	29460	Bacteroidota	Bacteroidia	Bacteroidales	Prevotellaceae
MAG_1531	Pig	95.45	0.35	0	2599189	54846	Spirochaetota	Spirochaetia	Spirochaetales	Treponemataceae
MAG_1532	Pig	95.9	0	0	1742995	60929	Bacillota	Clostridia
MAG_1533	Pig	70.68	0.89	0	1444787	5515	Bacillota	Clostridia	Eubacteriales	Oscillospiraceae
MAG_1534	Pig	72.26	0.89	0	2003816	5449	Bacillota	Clostridia	Eubacteriales
MAG_1535	Pig	55.29	1.15	0	2218458	3989	Bacillota	Clostridia	Eubacteriales
MAG_1536	Pig	96.36	1.11	0	2594542	25595	Bacteroidota	Bacteroidia	Bacteroidales	Prevotellaceae
MAG_1537	Pig	74.17	1.26	0	2126788	4471	Bacteroidota	Bacteroidia	Bacteroidales
MAG_1538	Pig	91.5	0.02	0	2587046	19734	Bacillota	Clostridia	Eubacteriales	Oscillospiraceae
MAG_1539	Pig	67.96	3.58	0	2100627	6370	Bacillota	Clostridia	Lachnospirales	Lachnospiraceae
MAG_1540	Pig	89.71	0	0	1803440	15946	Bacteroidota
MAG_1541	Pig	93.64	0.49	25	3202640	24081	Bacteroidota	Bacteroidia	Bacteroidales	Prevotellaceae
MAG_1542	Pig	66.88	2.09	0	981225	3855	Bacillota	Bacilli	Lactobacillales	Streptococcaceae	Streptococcus	Streptococcus alactolyticus
MAG_1543	Pig	57.53	0.84	0	2303613	2603
MAG_1544	Pig	78.02	1.01	0	1382346	8053	Bacillota	Clostridia
MAG_1545	Pig	60.05	0.38	0	1964484	3647	Bacteroidota	Bacteroidia	Bacteroidales
MAG_1546	Pig	64.56	1	0	941219	3871	Bacillota	Bacilli	Lactobacillales	Streptococcaceae	Streptococcus	Streptococcus alactolyticus
MAG_1547	Pig	92.55	0.46	0	3044785	24541	Bacteroidota	Bacteroidia	Bacteroidales
MAG_1548	Pig	52.58	1.67	0	1235595	2274	Methanobacteriota	Methanobacteria	Methanobacteriales	Methanobacteriaceae	Methanobrevibacter
MAG_1549	Pig	59.36	0	0	583737	6336	Pseudomonadota	Alphaproteobacteria
MAG_1550	Pig	84.73	0.19	0	2509606	12442	Bacteroidota	Bacteroidia	Bacteroidales
MAG_1551	Pig	78.11	0.36	0	1549402	13074	Bacillota	Bacilli	Lactobacillales	Lactobacillaceae	Lactobacillus	Lactobacillus amylovorus
MAG_1552	Pig	98.92	1.08	0	2190966	89225	Bacteroidota	Bacteroidia	Bacteroidales
MAG_1553	Pig	89.74	1.28	0	2046238	20163	Bacillota	Clostridia	Lachnospirales	Lachnospiraceae		Lachnospiraceae bacterium GAM79
MAG_1554	Pig	92.16	1.55	0	2835547	11454	Bacillota	Bacilli	Bacillales	Caryophanaceae	Kurthia	Candidatus Kurthia intestinigallinarum
MAG_1555	Pig	79.89	0.81	0	1462478	6016	Bacillota	Clostridia
MAG_1556	Pig	77.72	2.33	33.33	2143471	6280	Bacteroidota	Bacteroidia	Bacteroidales
MAG_1557	Pig	85.88	2.14	0	1968031	10243	Bacteroidota	Bacteroidia	Bacteroidales
MAG_1558	Pig	76.25	1.4	0	1956384	9284	Bacteroidota	Bacteroidia	Bacteroidales	Prevotellaceae
MAG_1559	Pig	91.26	0.97	0	1840396	41297	Bacillota	Clostridia
MAG_1560	Pig	54.27	0	0	965521	3598	Bacillota	Clostridia	Eubacteriales	Oscillospiraceae
MAG_1561	Pig	97.91	1.36	25	2098739	19730	Bacillota	Bacilli	Lactobacillales	Lactobacillaceae	Lactobacillus	Lactobacillus amylovorus
MAG_1562	Pig	97.62	0	0	2360521	65074	Bacillota	Clostridia	Eubacteriales
MAG_1563	Pig	72.66	0.03	0	1718288	6354
MAG_1564	Pig	91.64	0.83	29.41	3251210	25413	Bacteroidota	Bacteroidia	Bacteroidales	Prevotellaceae	Segatella	Segatella copri
MAG_1565	Pig	98.88	0.19	0	2371752	53437	Bacteroidota	Bacteroidia	Bacteroidales	Prevotellaceae
MAG_1566	Pig	97.81	0.82	0	2225629	10691	Bacillota	Bacilli	Lactobacillales	Lactobacillaceae	Limosilactobacillus	Limosilactobacillus reuteri
MAG_1567	Pig	83.08	2.17	0	2029692	7377	Bacteroidota	Bacteroidia	Bacteroidales	Prevotellaceae
MAG_1568	Pig	92	0.13	0	2550419	18117	Bacteroidota	Bacteroidia	Bacteroidales	Porphyromonadaceae	Porphyromonadaceae bacterium
MAG_1569	Pig	53.45	0	0	1717658	11359	Bacteroidota	Bacteroidia	Bacteroidales	Prevotellaceae
MAG_1570	Pig	70.13	0.38	0	1826052	4161	Bacteroidota	Bacteroidia	Bacteroidales	Porphyromonadaceae	Porphyromonadaceae bacterium
MAG_1571	Pig	91.7	0.7	0	1507055	36562	Bacillota	Clostridia	Eubacteriales
MAG_1572	Pig	98.94	0	0	2030591	38035	Bacillota	Bacilli	Lactobacillales	Lactobacillaceae	Lactobacillus	Lactobacillus amylovorus
MAG_1573	Pig	54.04	0.34	0	1696681	5396	Bacillota	Clostridia	Eubacteriales
MAG_1574	Pig	72.48	1.05	0	2205569	8724	Bacteroidota	Bacteroidia	Bacteroidales	Prevotellaceae
MAG_1575	Pig	95.76	0	0	2237500	54465	Bacillota	Clostridia	Eubacteriales
MAG_1576	Pig	71.48	0.97	0	1995521	4850	Bacteroidota	Bacteroidia	Bacteroidales
MAG_1577	Pig	53.29	2.36	6.25	1928032	2680	Bacteroidota	Bacteroidia	Bacteroidales
MAG_1578	Pig	98.84	0	0	1891426	28576	Bacillota	Bacilli	Lactobacillales	Lactobacillaceae	Lactobacillus	Lactobacillus amylovorus
MAG_1579	Pig	55.64	0.27	0	1418264	3575	Methanobacteriota	Methanobacteria	Methanobacteriales	Methanobacteriaceae	Methanobrevibacter
MAG_1580	Pig	83.13	0.37	0	2320113	13809	Bacteroidota	Bacteroidia	Bacteroidales
MAG_1581	Pig	98.13	0.37	0	1481393	33142	Bacillota	Bacilli	Lactobacillales	Streptococcaceae	Streptococcus	Streptococcus alactolyticus
MAG_1582	Pig	91.55	0.11	0	1815099	6145	Bacteroidota	Bacteroidia	Bacteroidales
MAG_1583	Pig	94.47	0.38	0	2672113	8192	Bacteroidota	Bacteroidia	Bacteroidales	Porphyromonadaceae	Porphyromonadaceae bacterium
MAG_1584	Pig	70.43	0.27	0	1662651	4043	Bacteroidota	Bacteroidia	Bacteroidales
MAG_1585	Pig	86.95	0.17	0	2088286	30591	Spirochaetota	Spirochaetia	Spirochaetales	Treponemataceae
MAG_1586	Pig	75.42	2.04	0	2018026	5116	Bacteroidota	Bacteroidia	Bacteroidales
MAG_1587	Pig	93.21	0.13	0	2677427	5942	Bacteroidota	Bacteroidia	Bacteroidales	Porphyromonadaceae	Porphyromonadaceae bacterium
MAG_1588	Pig	72.14	0	0	1155426	4533	Bacillota	Clostridia	Eubacteriales
MAG_1589	Pig	95.13	0.11	0	1954319	17807	Bacillota	Clostridia	Eubacteriales
MAG_1590	Pig	83.9	0	0	1205129	11899	Spirochaetota	Spirochaetia	Spirochaetales	Treponemataceae
MAG_1591	Pig	92.54	0.22	0	2124105	33806	Bacillota	Clostridia
MAG_1592	Pig	67.04	0.71	0	1531812	3641	Bacteroidota	Bacteroidia	Bacteroidales
MAG_1593	Pig	59.37	1.65	0	2346149	3616
MAG_1594	Pig	55.48	1.71	0	988897	1825	Bacteroidota	Bacteroidia	Bacteroidales
MAG_1595	Pig	54.15	0.93	33.33	1238080	2492	Bacteroidota	Bacteroidia	Bacteroidales	Prevotellaceae
MAG_1596	Pig	90.7	0.48	0	2037294	26800	Bacteroidota	Bacteroidia	Bacteroidales
MAG_1597	Pig	59.35	0.72	0	1415848	3311	Spirochaetota	Spirochaetia	Spirochaetales	Treponemataceae	Treponema	Treponema succinifaciens
MAG_1598	Pig	92.58	1.43	0	2362716	35427	Bacteroidota	Bacteroidia	Bacteroidales
MAG_1599	Pig	94.76	0.37	0	1391495	33875	Bacillota	Bacilli	Lactobacillales	Streptococcaceae	Streptococcus	Streptococcus alactolyticus
MAG_1600	Pig	82.95	0	0	2269262	7321
MAG_1601	Pig	92.66	0.75	50	2282230	13416	Bacteroidota	Bacteroidia	Bacteroidales
MAG_1602	Pig	75.68	0.38	50	1672152	3483	Bacteroidota	Bacteroidia	Bacteroidales
MAG_1603	Pig	95.15	0.7	0	3008120	43026	Bacillota	Clostridia	Peptostreptococcales	Peptostreptococcaceae	Terrisporobacter
MAG_1604	Pig	78.41	1.14	0	1676103	5292
MAG_1605	Pig	68.07	1.71	0	1925525	4455	Bacteroidota	Bacteroidia	Bacteroidales	Prevotellaceae
MAG_1606	Pig	50.86	0	0	1087915	2294	Bacillota	Clostridia	Eubacteriales
MAG_1607	Pig	58.69	0	0	1332204	3092	Bacillota	Clostridia	Lachnospirales	Lachnospiraceae
MAG_1608	Pig	94.63	0.68	0	2638817	33496	Bacteroidota	Bacteroidia	Bacteroidales	Prevotellaceae
MAG_1609	Pig	78.45	0.54	0	1627879	9028	Bacteroidota	Bacteroidia	Bacteroidales
MAG_1610	Pig	67.24	0	0	1503239	15428	Bacteroidota	Bacteroidia	Bacteroidales
MAG_1611	Pig	60.43	1.16	27.27	1313213	8943	Bacteroidota	Bacteroidia	Bacteroidales
MAG_1612	Pig	96.15	0	0	2706850	16548	Pseudomonadota	Gammaproteobacteria	Aeromonadales	Succinivibrionaceae
MAG_1613	Pig	76.31	0.95	0	1646055	4855	Bacteroidota	Bacteroidia	Bacteroidales
MAG_1614	Pig	83.96	0.03	0	1810166	18834
MAG_1615	Pig	66	1.36	0	1007701	2539	Bacillota
MAG_1616	Pig	64.31	0.79	0	1570351	3150	Spirochaetota	Spirochaetia	Spirochaetales	Treponemataceae
MAG_1617	Pig	58.52	2.11	0	1072363	3820	Bacillota	Clostridia	Eubacteriales
MAG_1618	Pig	82.6	1.36	30.77	2336508	10976	Bacteroidota	Bacteroidia	Bacteroidales	Prevotellaceae	Segatella
MAG_1619	Pig	90.11	0	0	1823216	12545	Pseudomonadota	Gammaproteobacteria	Aeromonadales	Succinivibrionaceae
MAG_1620	Pig	97.85	0.27	0	2175153	49454	Bacteroidota	Bacteroidia	Bacteroidales
MAG_1621	Pig	79.72	1.09	33.33	1907973	11025	Bacillota	Clostridia	Lachnospirales	Lachnospiraceae	Lachnospira	Lachnospira eligens
MAG_1622	Pig	83.31	0.13	0	2270638	5989	Bacteroidota	Bacteroidia	Bacteroidales	Porphyromonadaceae	Porphyromonadaceae bacterium
MAG_1623	Pig	63.43	0.17	0	1213281	4210	Candidatus Melainabacteria
MAG_1624	Pig	58.44	0.76	0	860814	3039	Bacillota	Bacilli	Lactobacillales	Streptococcaceae	Streptococcus	Streptococcus alactolyticus
MAG_1625	Pig	86.77	0	0	2063026	12961	Spirochaetota	Spirochaetia	Spirochaetales	Treponemataceae	Treponema	Treponema succinifaciens
MAG_1626	Pig	82.15	0	0	1452839	15939	Bacteroidota	Bacteroidia	Bacteroidales
MAG_1627	Pig	67.16	0.81	66.67	1106390	4854	Bacteroidota	Bacteroidia	Bacteroidales
MAG_1628	Pig	60.88	0.67	0	1251723	3919	Bacillota	Clostridia	Lachnospirales	Lachnospiraceae
MAG_1629	Pig	88.42	1.05	0	2287469	9114	Bacillota	Bacilli	Bacillales	Caryophanaceae	Kurthia	Candidatus Kurthia intestinigallinarum
MAG_1630	Pig	71.23	1.08	50	1385232	7553	Bacteroidota	Bacteroidia	Bacteroidales
MAG_1631	Pig	90.81	0	0	1457009	23072	Methanobacteriota	Methanobacteria	Methanobacteriales	Methanobacteriaceae	Methanobrevibacter
MAG_1632	Pig	67.64	0.22	0	1245339	7225	Bacillota	Clostridia	Eubacteriales
MAG_1633	Pig	98.08	0.03	0	1779932	28276	Bacillota	Bacilli	Lactobacillales	Lactobacillaceae	Lactobacillus	Lactobacillus amylovorus
MAG_1634	Pig	91.95	0.12	0	1730180	18104	Bacteroidota	Bacteroidia	Bacteroidales
MAG_1635	Pig	56.35	0	0	1736210	3565	Bacteroidota	Bacteroidia	Bacteroidales
MAG_1636	Pig	80.65	0.43	20	2044816	5079	Bacteroidota	Bacteroidia	Bacteroidales	Porphyromonadaceae	Porphyromonadaceae bacterium
MAG_1637	Pig	95.64	0.75	0	1599300	22333	Bacillota	Bacilli	Lactobacillales	Streptococcaceae	Streptococcus	Streptococcus alactolyticus
MAG_1638	Pig	72.31	2.67	5	1915880	4282	Spirochaetota	Spirochaetia	Spirochaetales	Treponemataceae
MAG_1639	Pig	97.56	2.73	11.11	1818691	11135	Bacillota	Bacilli	Lactobacillales	Lactobacillaceae	Lactobacillus	Lactobacillus amylovorus
MAG_1640	Pig	99.33	0	0	2525467	52581	Bacillota	Clostridia	Eubacteriales	Oscillospiraceae
MAG_1641	Pig	76.04	2.06	16.67	2420655	4607	Bacteroidota	Bacteroidia	Bacteroidales
MAG_1642	Pig	69.87	0.34	0	986406	5990	Bacillota	Clostridia	Eubacteriales
MAG_1643	Pig	86.75	0.67	0	2346530	8763	Bacillota	Clostridia	Eubacteriales
MAG_1644	Pig	97.88	0.11	0	4117141	42374	Pseudomonadota	Gammaproteobacteria	Enterobacterales	Enterobacteriaceae
MAG_1645	Pig	58.38	0.13	0	1094915	4773	Bacillota	Clostridia	Eubacteriales	Clostridiales bacterium
MAG_1646	Pig	59.92	3.59	20	2251773	3267	Bacteroidota	Flavobacteriia	Flavobacteriales	Flavobacteriaceae
MAG_1647	Pig	94.31	0.81	0	1812121	18974	Campylobacterota	Epsilonproteobacteria	Campylobacterales	Arcobacteraceae	Aliarcobacter	Aliarcobacter cryaerophilus
MAG_1648	Pig	78.73	0	0	1293306	28437	Bacillota	Bacilli	Lactobacillales	Lactobacillaceae	Lactobacillus	Lactobacillus amylovorus
MAG_1649	Pig	93.33	1.47	0	1819038	16729	Bacillota	Clostridia
MAG_1650	Pig	92.89	0.78	0	1861313	24674	Bacillota	Bacilli	Lactobacillales	Lactobacillaceae	Lactobacillus	Lactobacillus johnsonii
MAG_1651	Pig	62.97	3.63	9.09	1346817	3246	Bacillota	Clostridia	Eubacteriales
MAG_1652	Pig	56.41	0.91	40	1240158	3199	Spirochaetota	Spirochaetia	Spirochaetales	Treponemataceae
MAG_1653	Pig	63.92	0.94	0	1665615	4373	Bacteroidota	Bacteroidia	Bacteroidales	Bacteroidales bacterium
MAG_1654	Pig	76.63	0	0	1260429	8450	Bacillota	Bacilli	Lactobacillales	Lactobacillaceae	Limosilactobacillus	Limosilactobacillus reuteri
MAG_1655	Pig	90.94	0.53	0	2428436	11375	Bacteroidota	Bacteroidia	Bacteroidales	Porphyromonadaceae	Porphyromonadaceae bacterium
MAG_1656	Pig	70.61	1.72	0	2606730	12746	Bacteroidota	Bacteroidia	Bacteroidales	Prevotellaceae	Segatella	Segatella hominis
MAG_1657	Pig	96.79	0.75	0	1449428	16426	Bacillota	Bacilli	Lactobacillales	Streptococcaceae	Streptococcus	Streptococcus alactolyticus
MAG_1658	Pig	82.28	2.76	0	1459974	8993	Bacillota	Clostridia	Eubacteriales
MAG_1659	Pig	95.79	1.48	0	2917255	22106	Bacteroidota	Bacteroidia	Bacteroidales	Prevotellaceae
MAG_1660	Pig	79.02	0.71	0	1393336	6477	Bacillota	Clostridia
MAG_1661	Pig	99.38	0.29	0	2482314	62700	Pseudomonadota	Gammaproteobacteria	Aeromonadales	Succinivibrionaceae
MAG_1662	Pig	97.82	0.75	0	1487133	22883	Bacillota	Bacilli	Lactobacillales	Streptococcaceae	Streptococcus	Streptococcus alactolyticus
MAG_1663	Pig	85.94	0.13	0	2140879	9414	Bacteroidota	Bacteroidia	Bacteroidales	Porphyromonadaceae	Porphyromonadaceae bacterium
MAG_1664	Pig	84.27	0.29	0	1556310	14193	Bacillota	Clostridia
MAG_1665	Pig	90.59	1.81	11.76	2493545	28638	Bacteroidota	Bacteroidia	Bacteroidales
MAG_1666	Pig	56.23	0.72	0	1141065	3859	Bacillota	Bacilli	Bacillales	Caryophanaceae	Kurthia	Candidatus Kurthia intestinigallinarum
MAG_1667	Pig	98.13	0.39	0	1829413	26951	Bacillota	Bacilli	Lactobacillales	Lactobacillaceae	Lactobacillus	Lactobacillus amylovorus
MAG_1668	Pig	82.76	0.65	0	1824188	8867	Bacteroidota	Bacteroidia	Bacteroidales
MAG_1669	Pig	88.53	0.4	0	2617564	14262	Bacteroidota	Bacteroidia	Bacteroidales
MAG_1670	Pig	73.28	0	0	2779401	10118	Bacillota	Clostridia	Eubacteriales	Clostridiaceae
MAG_1671	Pig	92.42	0.1	37.5	2337312	27073	Bacteroidota	Bacteroidia	Bacteroidales	Prevotellaceae
MAG_1672	Pig	68.51	2.08	0	2315543	15704	Bacillota	Clostridia	Lachnospirales	Lachnospiraceae
MAG_1673	Pig	57.07	3.45	0	1797592	8171	Bacillota	Bacilli	Lactobacillales	Lactobacillaceae	Lactobacillus	Lactobacillus johnsonii
MAG_1674	Pig	87.44	0	0	2320568	17061	Bacteroidota	Bacteroidia	Bacteroidales
MAG_1675	Pig	69.43	0.5	66.67	2370943	19700	Bacteroidota	Bacteroidia	Bacteroidales	Prevotellaceae	Segatella	Segatella hominis
MAG_1676	Pig	98.1	0.19	0	3037507	43389	Bacteroidota	Bacteroidia	Bacteroidales	Tannerellaceae
MAG_1677	Pig	93.6	0.74	0	2916105	13771	Bacteroidota	Bacteroidia	Bacteroidales	Prevotellaceae
MAG_1678	Pig	98.32	0	0	2384669	50057	Bacillota	Clostridia	Eubacteriales
MAG_1679	Pig	94.77	0	0	2279447	20138	Pseudomonadota	Gammaproteobacteria	Moraxellales	Moraxellaceae	Acinetobacter
MAG_1680	Pig	97.04	0.19	0	2365322	61619	Bacteroidota	Bacteroidia	Bacteroidales
MAG_1681	Pig	87.5	0	0	1500315	16361	Bacillota	Bacilli	Lactobacillales	Lactobacillaceae	Limosilactobacillus	Limosilactobacillus reuteri
MAG_1682	Pig	92.13	0.79	0	2522102	10608	Bacteroidota	Bacteroidia	Bacteroidales	Prevotellaceae
MAG_1683	Pig	50.35	0	0	1768550	2671	Pseudomonadota	Gammaproteobacteria	Enterobacterales	Morganellaceae	Proteus
MAG_1684	Pig	81.17	0.68	16.67	2173471	7966	Bacteroidota	Bacteroidia	Bacteroidales
MAG_1685	Pig	90.8	0.95	0	2300468	10060	Bacteroidota	Bacteroidia	Bacteroidales
MAG_1686	Pig	76.55	3.45	50	2787258	24831	Bacteroidota	Bacteroidia	Bacteroidales	Prevotellaceae
MAG_1687	Pig	92.2	0.48	0	1977247	27681	Bacillota	Clostridia
MAG_1688	Pig	62.76	0	0	1337908	3884	Verrucomicrobiota	Opitutia	Opitutia bacterium KCR 482
MAG_1689	Pig	94.21	0.16	0	2091363	66368	Bacteroidota	Bacteroidia	Bacteroidales
MAG_1690	Pig	59.47	0.95	0	1169451	7974	Bacteroidota	Bacteroidia	Bacteroidales
MAG_1691	Pig	97.54	0	0	1877304	61869	Bacillota	Bacilli	Lactobacillales	Lactobacillaceae	Lactobacillus	Lactobacillus amylovorus
MAG_1692	Pig	97.85	0	0	2032252	56677	Bacteroidota
MAG_1693	Pig	97.13	0.04	0	4085916	48347	Pseudomonadota	Gammaproteobacteria	Enterobacterales	Enterobacteriaceae
MAG_1694	Pig	96.04	0.74	0	2681241	22257	Pseudomonadota	Gammaproteobacteria	Moraxellales	Moraxellaceae	Acinetobacter
MAG_1695	Pig	92.14	1.88	0	2884955	31992	Bacillota	Bacilli	Bacillales	Caryophanaceae
MAG_1696	Pig	87.9	0.54	100	1891443	35313	Bacteroidota	Bacteroidia	Bacteroidales
MAG_1697	Pig	94.65	1.05	0	3197320	34060	Bacillota	Bacilli	Bacillales	Caryophanaceae	Kurthia	Candidatus Kurthia intestinigallinarum
MAG_1698	Pig	83.89	0.7	0	2016659	4873	Spirochaetota	Spirochaetia	Spirochaetales	Treponemataceae	Treponema	Treponema succinifaciens
MAG_1699	Pig	91.19	0.15	0	2422330	10552	Bacteroidota	Bacteroidia	Bacteroidales	Porphyromonadaceae	Porphyromonadaceae bacterium
MAG_1700	Pig	70.44	2.68	33.33	1762745	5302
MAG_1701	Pig	64.87	1.21	0	961602	4504	Bacillota	Clostridia
MAG_1702	Pig	87.13	2.05	0	2410397	13483	Bacillota	Clostridia
MAG_1703	Pig	96.81	0.83	0	3014248	37855	Bacteroidota	Bacteroidia	Bacteroidales
MAG_1704	Pig	97.22	0.31	0	1693451	28290	Campylobacterota	Epsilonproteobacteria	Campylobacterales	Campylobacteraceae
MAG_1705	Pig	84	0.57	16.67	2378152	15518	Bacteroidota	Bacteroidia	Bacteroidales	Prevotellaceae
MAG_1706	Pig	86.75	0.74	0	2307914	15181	Bacteroidota	Bacteroidia	Bacteroidales	Prevotellaceae
MAG_1707	Pig	60.14	0.6	0	994982	3661	Bacillota	Negativicutes	Acidaminococcales	Acidaminococcaceae	Phascolarctobacterium
MAG_1708	Pig	61.57	0.78	0	1107288	3742	Bacillota	Clostridia	Eubacteriales
MAG_1709	Pig	88.82	0	0	1806683	16057	Bacillota	Clostridia	Eubacteriales	Oscillospiraceae
MAG_1710	Pig	57.93	0.38	33.33	1038934	3091	Bacillota	Clostridia	Eubacteriales	Oscillospiraceae	Ruminococcus
MAG_1711	Pig	71.16	1.71	12.5	1692792	4129	Bacteroidota	Bacteroidia	Bacteroidales
MAG_1712	Pig	88.81	0	0	1750298	59513	Bacteroidota	Bacteroidia	Bacteroidales
MAG_1713	Pig	81.18	4.08	11.76	2450607	3384	Bacteroidota	Bacteroidia	Bacteroidales
MAG_1714	Pig	83.36	1.01	0	1658025	8320	Bacillota	Clostridia	Eubacteriales	Oscillospiraceae
MAG_1715	Pig	94.85	0.11	0	1907502	29744	Bacteroidota
MAG_1716	Pig	73.67	2.95	0	1623234	5439	Bacillota	Erysipelotrichia	Erysipelotrichales	Turicibacteraceae	Turicibacter
MAG_1717	Pig	92.14	2.21	13.04	2221850	13376	Bacillota	Clostridia	Peptostreptococcales	Peptostreptococcaceae	Terrisporobacter
MAG_1718	Pig	68.85	0	0	1341936	11489	Bacteroidota	Bacteroidia	Bacteroidales
MAG_1719	Pig	94.27	0	0	1864560	31773	Bacillota	Clostridia
MAG_1720	Pig	71.82	1.82	0	2223220	11320	Spirochaetota	Spirochaetia	Spirochaetales	Treponemataceae
MAG_1721	Pig	58.72	3.15	14.29	1710157	8742	Spirochaetota	Spirochaetia	Spirochaetales	Treponemataceae
MAG_1722	Pig	83.4	2.46	23.08	1395564	4744	Bacteroidota	Bacteroidia	Bacteroidales
MAG_1723	Pig	83.56	0.67	0	2020824	11108	Bacillota	Clostridia	Eubacteriales
MAG_1724	Pig	90.27	0.42	0	1619789	31694	Bacillota	Clostridia	Eubacteriales
MAG_1725	Pig	90.7	0.74	0	2282944	13060	Bacteroidota	Bacteroidia	Bacteroidales	Prevotellaceae
MAG_1726	Pig	96.14	0	0	1923636	42300	Bacteroidota	Bacteroidia	Bacteroidales
MAG_1727	Pig	75.06	1.77	0	3048450	20017
MAG_1728	Pig	53.42	0.72	0	1080064	2389	Bacillota	Bacilli	Bacillales	Caryophanaceae	Kurthia	Candidatus Kurthia intestinigallinarum
MAG_1729	Pig	98.99	0	0	2429351	37086	Bacillota	Clostridia	Lachnospirales	Lachnospiraceae
MAG_1730	Pig	66.71	0	0	1542615	3715	Bacteroidota	Bacteroidia	Bacteroidales
MAG_1731	Pig	98.94	0	0	1739009	28457	Bacillota	Bacilli	Lactobacillales	Lactobacillaceae	Lactobacillus	Lactobacillus amylovorus
MAG_1732	Pig	95.48	0	0	1788608	24605	Bacteroidota	Bacteroidia	Bacteroidales
MAG_1733	Pig	93.37	0	0	1919321	74977	Bacteroidota	Bacteroidia
MAG_1734	Pig	96.04	0.13	0	2800961	27183	Bacteroidota	Bacteroidia	Bacteroidales	Porphyromonadaceae	Porphyromonadaceae bacterium
MAG_1735	Pig	92.62	1.34	0	2650757	51860	Bacillota	Clostridia	Lachnospirales	Lachnospiraceae	Coprococcus	Coprococcus catus
MAG_1736	Pig	98.13	0.75	0	1496297	25395	Bacillota	Bacilli	Lactobacillales	Streptococcaceae	Streptococcus	Streptococcus alactolyticus
MAG_1737	Pig	72.67	0	0	1181668	8402	Bacteroidota	Bacteroidia	Bacteroidales
MAG_1738	Pig	77.95	0	0	1396337	6904	Campylobacterota	Epsilonproteobacteria	Campylobacterales	Arcobacteraceae	Aliarcobacter	Aliarcobacter cryaerophilus
MAG_1739	Pig	75	1.77	0	3163582	21023
MAG_1740	Pig	64.62	0.9	0	1636595	3779	Bacteroidota	Bacteroidia	Bacteroidales
MAG_1741	Pig	57.69	0.67	33.33	1625953	2560	Bacteroidota	Bacteroidia	Bacteroidales	Tannerellaceae
MAG_1742	Pig	95.25	0.48	0	2623491	66907	Bacteroidota	Bacteroidia	Bacteroidales
MAG_1743	Pig	97.63	1.12	25	1594625	30431	Bacillota	Bacilli	Lactobacillales	Streptococcaceae	Streptococcus	Streptococcus alactolyticus
MAG_1744	Pig	76.24	1.43	30	2246101	11539	Bacillota	Clostridia	Eubacteriales
MAG_1745	Pig	93.79	1.19	0	2355279	44550	Bacteroidota	Bacteroidia	Bacteroidales
MAG_1746	Pig	96.61	2.04	20	3443390	10934	Bacillota	Bacilli	Bacillales	Caryophanaceae	Kurthia	Candidatus Kurthia intestinigallinarum
MAG_1747	Pig	95.09	0.5	0	2693876	19611	Bacteroidota	Bacteroidia	Bacteroidales	Porphyromonadaceae	Porphyromonadaceae bacterium
MAG_1748	Pig	66.99	0	0	2493992	4740	Bacteroidota
MAG_1749	Pig	53.06	0	0	1863974	4284	Bacteroidota	Bacteroidia	Bacteroidales	Prevotellaceae
MAG_1750	Pig	59.63	1.95	0	1436569	5290	Bacteroidota	Bacteroidia	Bacteroidales
MAG_1751	Pig	98.69	0.37	0	1497827	29352	Bacillota	Bacilli	Lactobacillales	Streptococcaceae	Streptococcus	Streptococcus alactolyticus
MAG_1752	Pig	95.26	0.05	0	1554991	22851	Bacillota	Bacilli	Lactobacillales	Lactobacillaceae	Limosilactobacillus	Limosilactobacillus reuteri
MAG_1753	Pig	69.5	0.5	0	1050873	4638	Bacteroidota	Bacteroidia	Bacteroidales
MAG_1754	Pig	85.34	1.58	0	2273291	9526	Thermodesulfobacteriota	Desulfovibrionia	Desulfovibrionales	Desulfovibrionaceae	Desulfovibrio	Desulfovibrio piger
MAG_1755	Pig	88.49	0.16	0	2326432	10061	Bacteroidota	Bacteroidia	Bacteroidales	Porphyromonadaceae	Porphyromonadaceae bacterium
MAG_1756	Pig	57.93	0	0	1516816	10580	Bacillota	Bacilli	Lactobacillales	Lactobacillaceae	Lactobacillus	Lactobacillus johnsonii
MAG_1757	Pig	96.15	0	0	1508318	27632	Bacillota	Bacilli	Lactobacillales	Lactobacillaceae	Lactobacillus	Lactobacillus amylovorus
MAG_1758	Pig	94.41	1.44	0	2736978	16135	Bacteroidota	Bacteroidia	Bacteroidales	Prevotellaceae
MAG_1759	Pig	96.81	0.95	0	2696685	40173	Bacteroidota	Bacteroidia	Bacteroidales	Prevotellaceae
MAG_1760	Pig	62.76	1.72	50	2005376	4438	Bacteroidota	Bacteroidia	Bacteroidales	Prevotellaceae
MAG_1761	Pig	88.58	0.14	0	2224524	15911	Spirochaetota	Spirochaetia	Spirochaetales	Treponemataceae	Treponema	Treponema succinifaciens
MAG_1762	Pig	98.24	0.67	0	2264555	87501	Bacillota	Clostridia	Eubacteriales
MAG_1763	Pig	70.91	1.67	33.33	2064931	5966	Bacteroidota	Bacteroidia	Bacteroidales
MAG_1764	Pig	62.7	0	0	2570098	11479	Bacteroidota	Bacteroidia	Bacteroidales	Prevotellaceae
MAG_1765	Pig	95.34	0	0	2882439	14601	Spirochaetota	Spirochaetia	Spirochaetales	Treponemataceae	Treponema	Treponema bryantii
MAG_1766	Pig	88.71	1.08	50	1684737	11373	Bacteroidota	Bacteroidia	Bacteroidales	Bacteroidales bacterium
MAG_1767	Pig	88.17	2.32	17.65	3565873	19906	Bacteroidota	Bacteroidia	Bacteroidales	Prevotellaceae	Segatella	Segatella hominis
MAG_1768	Pig	86.56	0.19	0	2206611	7448	Bacteroidota	Bacteroidia	Bacteroidales	Porphyromonadaceae	Porphyromonadaceae bacterium
MAG_1769	Pig	98.42	0.37	0	1457882	50939	Bacillota	Bacilli	Lactobacillales	Streptococcaceae	Streptococcus	Streptococcus alactolyticus
MAG_1770	Pig	97.43	0.65	0	1636703	26189	Bacillota	Bacilli	Lactobacillales	Lactobacillaceae	Lactobacillus	Lactobacillus amylovorus
MAG_1771	Pig	57.19	0.92	0	1459122	3163	Spirochaetota	Spirochaetia	Spirochaetales	Treponemataceae
MAG_1772	Pig	75.87	0.62	0	2135671	5999	Bacteroidota	Bacteroidia	Bacteroidales	Prevotellaceae
